# Supplementary material for: Chromosomal instability as a predictive biomarker for recurrence risk following transurethral resection of NMIBC
Source: Front Oncol. 2026 Mar 11;16:1752078. doi: 10.3389/fonc.2026.1752078 (PMC13040361; doi:10.3389/fonc.2026.1752078)
Supplement: Supplementary file 1 [file Table1.xlsx]

## Sheet: Sheet1
Supplementary Table S1. Median Coverage Depth, Interquartile Range, and Alignment/QC Parameters in Bladder Tumor Samples
Samples	Library concentration (ng/μl)	Total library yield (ng)	Mean library size (bp)	Main peak ratio (%)	Q20	Q30	Coverage	Uniquely mapped reads number	Mapping rate
P01	21.1	844	340.8	95	0.992231	0.977658	0.534586	13326060	36.2034
P02	17.8	712	350	97	0.987537	0.96815	0.444393	12106390	40.7398
P03	26.7	1068	396.1	97	0.985539	0.963694	0.510508	14063134	42.9801
P04	18.4	736	350.9	97	0.987755	0.969296	0.391571	9913076	35.4297
P05	29	1160	392.3	97	0.984612	0.961286	0.49107	12337180	38.5596
P06	12.3	492	339.7	97	0.993026	0.979743	0.56686	14429452	36.5155
P07	23.1	924	389.2	97	0.985179	0.962584	0.441435	10663964	36.234
P08	10.8	432	361.8	95	0.987825	0.969701	0.418741	11588700	41.3908
P09	14.4	576	361.5	96	0.987649	0.968869	0.443403	11382132	37.8395
P10	19	760	365	97	0.986877	0.966982	0.429454	10361060	34.8334
P11	9.66	386.4	337.4	97	0.987984	0.968601	0.38648	10601952	40.0652
P12	6.21	248.4	328.2	96	0.989244	0.972807	0.365005	9540040	37.2055
P13	9.72	388.8	342.5	97	0.988243	0.97042	0.373685	10276554	39.8348
P14	5.97	238.8	388.5	95	0.991064	0.977193	0.276197	6919510	34.1947
P15	3.56	142.4	368.5	95	0.991964	0.979618	0.261835	6564330	33.2766
P16	4.46	178.4	403	96	0.992201	0.980313	0.270083	6826354	34.0286
P17	7.24	289.6	328.4	94	0.990289	0.975232	0.33104	8057052	33.3796
P18	10.6	424	341.2	96	0.988916	0.972104	0.370081	10378020	42.1845
P19	8.34	333.6	402.8	96	0.993915	0.982302	0.579062	14819932	35.8929
P20	7.64	305.6	401.8	94	0.994447	0.983668	0.512089	12605140	34.4542
P21	14	560	321.5	98	0.991234	0.974129	0.4368	11726436	37.9805
P22	11.3	452	319.1	97	0.991718	0.97613	0.413765	10292256	32.6302
P23	8.42	336.8	354.6	97	0.991199	0.97447	0.482471	15634676	49.185
P24	9.11	364.4	350.2	95	0.99238	0.977195	0.352607	8179232	29.5283
P25	15.4	616	330.3	98	0.990874	0.973824	0.436603	11800184	38.5577
P26	10.4	416	325.1	97	0.991755	0.976317	0.443917	10995586	34.6599
P27	41.4	1656	397.2	96	0.990182	0.971693	0.626685	13504512	31.4945
P28	12.8	512	348.3	97	0.990345	0.971993	0.438316	9343920	27.2378
P29	33.8	1352	377.7	97	0.989369	0.96879	0.550217	13738592	36.5379
P30	25	1000	359.1	97	0.990303	0.972009	0.494991	12255740	35.0928
P31	17.4	696	343	98	0.991283	0.974583	0.552339	16857570	48.4274
P32	26.1	1044	338.8	97	0.990833	0.973167	0.523726	10883212	28.6913
P33	24.3	972	370.4	97	0.990714	0.972821	0.533195	13016520	36.6678
P34	27.7	1108	358.9	97	0.990846	0.973424	0.575765	16491376	44.973
P35	26.2	1048	363.7	97	0.990481	0.972538	0.498379	11383836	32.7267
P36	31.2	1248	390.4	97	0.989895	0.970644	0.556869	15406296	43.8828
P37	20	800	385	97	0.989512	0.96917	0.55721	16871572	49.2078
P38	24.7	988	328.2	97	0.990606	0.972358	0.381264	7690146	24.8481
P39	34.6	1384	389.5	96	0.989965	0.97067	0.590384	18542154	52.9407
P40	41.3	1652	418.4	97	0.989467	0.969421	0.635552	17426508	43.7209
P41	15.3	612	342.6	97	0.991499	0.975368	0.556541	17528074	49.7385
P42	27.2	1088	357.3	97	0.991302	0.974894	0.549134	16741936	49.3846
P43	19.9	796	350.6	97	0.991123	0.974559	0.493492	14361588	42.8015
P44	34.1	1364	377.7	97	0.990525	0.972817	0.509778	12400288	36.5228
P45	49.6	1984	442.4	95	0.988999	0.967826	0.663694	16832118	40.8026
P46	36.9	1476	415.5	97	0.989397	0.969156	0.586684	17294006	48.454
P47	34.8	1392	453	95	0.988642	0.966562	0.625636	17766406	47.352
P48	31.5	1260	385.7	97	0.990124	0.971568	0.624689	21896654	61.9714
P49	48.1	1924	412.5	97	0.988888	0.967655	0.606407	20639782	60.4266
P50	19.6	784	311.1	90	0.991896	0.975622	0.86354	29479546	47.5266
