# Supplementary material for: Chromosomal instability as a predictive biomarker for recurrence risk following transurethral resection of NMIBC
Source: Front Oncol. 2026 Mar 11;16:1752078. doi: 10.3389/fonc.2026.1752078 (PMC13040361; doi:10.3389/fonc.2026.1752078)
Supplement: Supplementary file 2 [file Table2.xlsx]

## Sheet: Sheet1
Supplementary Table S2. CIN scores and single chromosome copy number abnormalities in different tumor tissues.
Samples	CINscore	chr1p	chr1q	chr2p	chr2q	chr3p	chr3q	chr4p	chr4q	chr5p	chr5q	chr6p	chr6q	chr7p	chr7q	chr8p	chr8q	chr9p	chr9q	chr10p	chr10q	chr11p	chr11q	chr12p	chr12q	chr13q	chr14q	chr15q	chr16p	chr16q	chr17p	chr17q	chr18p	chr18q	chr19p	chr19q	chr20p	chr20q	chr21p	chr21q	chr22q
P01	50155.2	2.93671	-18.0584	27.2905	-61.7392	14.6101	21.4571	14.3694	-19.1411	67.7991	-14.6716	-12.6875	-25.0136	-27.5197	-69.8524	-40.8919	36.0419	-33.7527	29.2021	-34.7086	-22.0268	17.4253	-8.50256	27.2181	29.4543	-65.43	46.3403	8.88235	-4.51803	-4.00666	-26.8905	-4.00415	9.34125	-32.1455	8.05604	1.62086	15.5029	13.1758	1.90474	-8.92415	-5.40638
P02	41019.9	5.2628	4.09966	-23.5635	-44.4017	0.748665	6.15748	-20.8825	-21.2056	6.18152	4.05581	16.89	-5.56753	49.9357	36.7202	0.593143	40.5907	-1.02238	-4.82145	-4.76023	-18.5888	-57.3833	5.65856	-20.3269	-33.4442	-32.1009	-44.8885	-27.2659	-3.449	-6.45309	-29.3192	10.1451	4.3217	3.96318	18.4715	0.28606	131.227	-5.41468	-0.180664	11.2021	-7.23214
P03	31184.9	8.19621	8.40961	-34.3671	-32.6401	10.7092	15.4533	-11.299	-6.45498	12.5797	-26.9928	-32.0322	-28.4543	15.0341	15.4175	-63.3981	47.4057	-17.296	-23.1056	0.177913	26.6167	-37.5269	-25.4566	14.1247	12.7435	9.47436	7.72999	4.08171	3.21829	2.92887	2.26421	0.850501	2.59217	2.91084	0.255145	21.703	24.8445	15.1978	1.16127	0.285451	2.93594
P04	41457.9	3.36895	54.0353	8.70666	5.02729	5.52314	8.3236	-9.26495	9.66645	54.0737	-71.0349	8.07182	9.89494	32.4515	12.0998	-57.0893	1.82845	-24.4121	-32.497	4.90252	2.18447	-61.4405	-20.3953	10.3785	11.428	-9.21903	-59.848	-21.7882	5.18557	27.4324	-18.5332	13.3481	2.41402	-52.6255	9.51586	9.9748	1.54174	4.32073	4.52673	-6.86115	3.1436
P05	30266.4	7.31754	7.06205	3.23917	5.48987	3.40524	5.53529	2.19007	5.33167	7.40835	9.20989	-35.5602	-24.7423	11.328	7.98846	21.7842	40.7572	-4.99105	-45.3318	17.9309	-25.1643	5.60181	4.97957	20.2438	-66.0223	-82.7783	-24.3916	3.58619	0.325866	-2.51335	-24.4244	14.3234	6.06065	9.41932	3.59052	4.6145	-20.2778	-8.41344	1.49157	-16.9528	14.0511
P06	2820.9	1.37444	0.0770886	-0.101151	-1.17484	-2.87609	-0.231892	-4.41967	1.3079	-4.84379	0.693138	-1.43197	-1.19515	-5.27576	-1.63966	-0.488466	-5.24268	0.405147	1.69353	0.306876	-0.267367	0.279404	0.0927918	-0.907999	0.932848	-4.68658	0.930862	1.67939	0.0864894	-2.41505	1.78546	2.18829	-1.20425	-0.820234	2.87255	4.97768	-0.964617	0.705806	4.11131	-0.284481	2.67013
P07	3626.75	-0.329495	-0.796075	-1.77772	-2.44925	-2.6555	-1.30114	-4.00309	-0.404453	1.2957	0.126617	2.05373	-0.793773	-2.67341	0.978352	-0.255412	1.61948	-0.596122	-12.9719	0.11816	-1.42349	-1.24573	-0.987691	-2.15549	0.518855	-2.48765	-1.03729	-0.0211222	1.26902	0.531498	1.53075	0.39425	0.456406	0.400572	2.92816	2.64188	9.86369	9.33502	2.66444	-0.386625	1.17187
P08	29550.9	4.02317	11.821	4.1579	8.09828	12.8553	2.48974	-22.1385	-17.9413	30.196	-32.388	-5.61517	-9.66261	26.302	-15.8785	-13.1803	22.5173	0.996078	4.04694	0.99749	-38.0126	-10.9022	-9.75974	-3.26621	6.15481	-11.0913	2.79672	3.57593	-3.11173	-2.96664	-5.37711	5.1808	9.63004	-13.5923	3.52083	13.5468	5.19777	13.4901	1.06699	-1.49192	-7.02046
P09	33852.6	17.0881	7.55755	27.0089	-50.2331	10.767	12.4834	5.11814	7.15661	92.5012	-3.81143	16.7901	-40.6454	-27.8461	4.86828	0.635501	2.37101	-13.7921	-19.6255	-0.163451	-28.6907	-16.6401	-19.9974	-11.688	19.8258	-28.3754	-17.2496	-15.1152	-6.76774	-14.9723	-1.77588	6.59469	18.8628	1.82871	1.48743	9.71451	22.2413	14.3106	2.17914	0.217194	-7.97896
P10	3394.42	2.40336	0.960846	-3.73591	-3.17319	-0.643223	-0.925335	-4.48786	-0.888588	-3.00576	-0.554152	-1.1073	-0.542947	-3.31499	0.394602	-0.838771	-1.68791	-0.626391	-1.37578	-0.230989	-1.32593	-0.424343	0.128869	-1.09374	2.80784	-4.20844	-0.665878	0.797137	1.10458	-1.62959	3.18839	1.75776	-0.972623	-3.13649	2.4152	3.40766	-0.898853	0.460209	1.41337	-1.73126	1.7845
P11	9700.84	-2.60683	-1.23179	-5.75153	-7.00499	-6.04007	-4.56907	-5.42433	-4.41502	-0.38352	-4.41465	-3.45812	-4.35646	-8.63055	-2.59894	1.63985	45.4042	-0.295214	-1.68221	4.13368	-4.7034	-3.49821	-4.23122	-5.13155	-1.3181	-11.8622	-0.714961	-0.0509893	1.40858	-1.44399	2.55815	8.69817	0.364745	-5.31597	3.74183	2.84252	5.51457	7.63211	2.89807	-5.86894	0.739394
P12	16503.2	11.2562	-10.8156	16.1667	-25.5686	1.3591	-0.0395017	-4.37224	-0.33342	-0.0674073	1.5	-0.414025	1.61445	-3.22666	2.83278	3.61909	12.3904	-40.7604	-27.4413	5.22324	-2.64983	-16.3461	-14.4272	5.32489	6.68111	-7.06779	-2.3616	-0.685142	-5.02062	3.96652	-18.5179	9.44972	13.7835	14.7955	5.732	3.41552	-0.406803	4.22975	2.97174	-16.5431	1.07438
P13	4013.34	-2.47215	-0.121291	-0.611637	-1.89863	-1.23525	0.547948	3.39658	1.42704	0.342526	0.85845	-2.99429	-0.039277	0.351447	1.14541	2.33524	1.66753	0.412764	-3.7459	-1.14902	-3.30561	2.72709	0.329362	-1.86099	2.59833	-6.19953	-0.960667	-1.74384	1.30661	-2.17786	3.1748	-2.18887	2.5247	-1.21221	3.65321	3.22719	2.87013	-4.7189	4.89294	-2.58291	-0.0204676
P14	41657.8	27.0316	24.5417	-52.1784	-43.5	30.4961	7.64602	-14.7836	-11.177	-13.132	-16.4219	-3.10155	0.698744	-1.21243	2.99435	17.9352	35.363	0.192695	-43.8127	0.35155	0.555807	-65.3964	-2.98271	6.64446	19.2525	-130.224	-33.4692	0.577046	2.37448	-30.2073	0.963736	0.826162	2.13092	0.0376558	7.3102	4.43218	42.1694	28.8618	1.16317	-1.53145	1.59615
P15	8189	-0.679658	0.941761	-8.66429	-4.86377	-5.11412	-1.47277	-4.12789	-0.419399	-0.147237	-0.567168	-3.46331	1.13674	-1.20589	-1.88472	-1.78975	-4.962	-1.85403	-3.00069	-1.49388	-2.15625	-0.123046	-0.725211	-1.74162	5.10053	-11.0305	-3.41778	-1.84025	3.75813	-0.763836	6.50722	1.84013	-2.55554	-4.15932	4.57113	6.36983	-0.66775	0.377969	1.67821	-2.63442	1.67313
P16	7338.73	0.607294	1.20981	2.21865	-3.08337	-2.35404	0.896336	-2.80513	-1.73938	-0.616112	-0.241651	-2.88229	-0.460489	-3.15233	-2.69024	-1.32428	-5.71629	0.875319	-2.60892	-0.039084	-3.20236	-0.419941	-1.68293	0.162675	1.17012	-6.85357	0.264701	-1.77823	2.49233	-0.422932	4.40701	-0.380464	-4.44862	-5.60106	6.79629	8.28019	-8.78246	-1.71682	4.04968	-2.98304	-0.315044
P17	31058.7	-5.31986	41.5558	-17.7011	-10.5435	-11.0234	-8.50269	-12.8156	-9.63177	-9.82841	-11.9393	-6.86419	-5.63409	-13.0309	-4.02221	15.987	29.6142	10.9688	-36.9709	0.210598	-7.88703	-10.9009	-12.3424	-41.0646	-6.32353	67.4674	-15.5189	-8.04441	-6.57893	-13.8552	-38.451	31.8613	-3.8218	-7.99635	3.14005	1.83309	39.2881	28.2671	4.05826	-7.20901	-1.39289
P18	2842.61	1.00327	1.52871	-0.429235	-3.48493	-0.95138	-0.479551	1.03627	0.521554	0.311157	0.557552	0.844861	0.0478624	-4.53574	-0.613879	-1.92672	-3.24042	-1.76374	-0.0753058	0.785266	-2.33592	1.24407	-0.648334	1.30974	-2.24963	-2.30711	-1.18903	-1.27343	1.0367	-2.03251	2.18365	0.376274	0.706846	-0.0914166	1.14215	0.949113	-1.32678	0.266264	3.82887	-0.688937	2.55754
P19	1722.74	1.87157	1.02404	-2.26659	0.0368534	-1.40534	-0.298176	-2.3356	0.166748	-1.06148	0.943328	-0.335614	0.725129	-3.59554	-0.865353	0.468916	1.52618	-1.37717	-0.899572	-0.0952125	-0.446736	0.445716	-0.182944	0.149443	0.393428	-4.33588	-1.63979	-1.85343	1.20336	-0.204263	1.05347	3.00226	-2.06938	-1.04483	1.91364	2.4345	0.642844	1.11732	2.93205	0.111056	2.24274
P20	23780.4	9.69029	9.19995	11.7928	6.41765	-1.84993	2.79222	27.62	7.20217	1.12403	3.38126	11.6161	8.32508	6.81847	9.95776	0.0240216	2.88862	-54.4181	-64.3643	-24.8888	-53.4857	-56.5501	-17.2098	8.02852	11.1961	5.01947	7.41049	5.33595	5.84564	5.88998	5.79881	6.91461	3.90845	-23.7513	7.95322	7.4821	-12.2202	6.92082	3.59516	3.93693	4.40079
P21	8746.61	3.29897	4.44007	-1.63083	2.67904	0.584012	-0.0395206	-4.44647	1.48201	-2.04595	5.69111	4.59571	1.78007	-5.38456	0.258753	-2.03922	1.57159	1.46319	-63.0837	3.40768	-21.5155	1.66747	0.214486	-0.251664	5.52835	-8.48597	6.33339	-0.277225	3.11619	-0.10313	2.6162	2.70499	-1.90129	-3.22633	4.64761	3.7831	1.61052	1.08562	2.44162	-1.05538	2.28148
P22	8777.41	-0.16919	-1.90808	1.89101	-1.41821	1.60878	-1.80346	0.722959	1.89201	-3.94907	-3.5287	-7.94006	-5.47662	-6.18521	6.10479	-10.7197	5.94447	-0.731988	-4.34906	-4.14325	-1.77646	3.27094	-3.34804	-5.71074	5.20022	-15.9456	-1.8212	-5.39647	3.28643	-4.80079	-2.36061	1.66848	-0.912975	-8.64109	-0.589487	1.86728	-4.25041	-0.21704	4.13374	-8.3846	1.71668
P23	3829.94	-0.500742	5.70107	-2.29605	-3.07895	-1.49772	-1.98378	-2.57736	2.37185	1.08542	-2.20628	4.11102	-2.16535	1.29398	0.666546	-1.81779	4.41382	-8.78376	-18.5206	-0.146446	-0.953446	0.284828	-0.378279	-0.69752	0.266787	0.673102	1.06778	8.63198	-1.15655	0.209571	0.87112	2.62877	2.89582	-1.1612	2.74262	1.85547	-0.988551	1.5871	1.67796	0.00625454	3.26975
P24	54417.6	-15.2083	5.33268	-1.05107	-13.554	-52.6078	3.79254	-22.095	-39.0632	-25.9747	-37.4454	-14.9935	0.587987	16.8542	20.3749	-10.7612	45.7242	-32.9356	-3.69342	34.7606	-51.9845	-23.8917	-10.5235	-7.65863	0.594102	-62.1437	-54.6744	6.87759	19.06	20.99	-19.3364	16.4504	-12.2344	-7.51362	-6.46173	-4.03739	33.3489	31.3691	2.51053	-25.8539	-11.1497
P25	3661.47	0.88358	-1.23648	-1.40171	-4.00946	-0.850684	-2.09546	-0.396839	-0.345341	-0.980617	-0.577175	-3.10367	-1.97942	-9.02581	1.06923	0.628102	0.662252	-0.207822	-1.13888	0.0990102	-1.90931	2.42158	-1.25963	2.81572	3.73293	-6.33479	-0.975384	-0.564761	1.1363	0.607478	1.95161	0.295883	0.294522	-3.04738	2.36784	1.14023	-1.53547	-0.910201	3.83741	-2.41582	0.0621615
P26	12738.6	-2.42463	21.0228	-1.23597	-14.5906	1.65901	-2.54537	-1.00641	2.1905	2.3644	0.385128	-1.67217	-7.20928	-5.21082	-1.57051	0.892196	-1.26325	-1.88669	-0.871295	1.78082	-4.12506	0.955175	-2.17722	7.5519	0.591436	-15.807	-0.148767	-0.966065	3.44289	-49.7859	2.93666	29.3787	-3.30664	-4.42128	4.67705	3.1134	-2.54597	-0.225915	3.38984	2.12932	1.28063
P27	21127.5	-1.55653	54.5877	-9.69902	-9.34874	-2.28187	-4.1081	-2.80438	-6.85651	-4.25981	-4.1116	40.7388	-5.33456	-0.891493	-2.15736	-4.44385	-5.59666	-4.88548	-105.28	-1.31481	-6.01428	-5.74389	-3.67559	-4.78049	-4.41356	1.16864	-6.05155	41.7651	2.36184	-1.49327	1.51664	-1.53234	-1.35936	-3.23657	3.74579	2.56653	-4.80211	1.54388	4.44711	-3.33757	-0.319183
P28	32773.5	12.6462	9.09561	-7.04653	-29.4418	-3.77621	23.906	6.81623	-29.995	3.02763	-2.84254	3.06246	-37.5564	0.897722	6.61169	-26.9552	15.1642	-20.4401	15.4023	6.51539	9.24902	-22.9107	-0.343731	4.92552	34.892	-15.6348	-35.5162	5.08903	5.41854	-0.575988	-22.1847	5.88982	3.9155	-31.7111	5.42854	4.25171	-0.575834	3.05139	6.74599	7.56606	-11.8765
P29	12416.9	6.49283	7.58015	0.205195	-11.826	7.63007	12.5659	2.27779	1.09089	-4.8541	-5.72238	-3.43278	0.930683	3.41304	1.17089	0.238443	6.94197	-18.2516	-20.4469	2.87965	-1.75769	-6.16313	-13.8627	3.73558	5.93038	-17.6353	-7.26199	-1.69402	2.6673	2.47765	-9.56111	0.0249223	0.719807	-4.08173	3.77611	4.32598	2.5263	6.94154	3.68191	1.40869	-0.819033
P30	3007.18	0.874436	-1.10524	-3.63789	-2.11371	0.775114	0.793433	-2.91622	-0.208229	-4.91202	-0.295168	0.452296	0.644157	-4.16147	1.27428	-1.13125	1.84586	-0.516852	0.0946415	0.225934	-2.31317	-0.356493	0.050958	-2.91704	2.98454	-7.65682	-0.447423	-0.251183	1.56807	-0.239106	1.01645	0.839621	1.31313	-4.65671	3.93201	3.8317	0.406256	1.62592	3.91885	-3.80045	1.76812
P31	23564.5	4.5646	60.7846	5.42284	4.57202	1.58571	2.37448	1.60081	2.50571	0.995199	2.90875	4.6946	3.97532	2.12142	2.05586	2.84642	2.82511	-67.8491	-93.2858	1.8875	4.44053	-55.968	2.36128	-101.636	-4.86497	1.53937	2.8388	-1.81594	2.31797	2.86049	2.80439	4.59048	1.18748	0.102424	4.89103	4.66624	-0.0533889	1.82181	1.48892	0.838299	3.66993
P32	4242.72	-1.73364	0.41935	-0.880236	-1.57939	-1.24064	-1.37565	0.923723	-1.42294	-2.85659	-2.53801	-3.26054	0.509265	-0.564853	3.75905	0.860524	0.0704024	1.56034	0.86817	1.53515	-2.43603	0.118393	-1.97282	-5.20171	2.91612	-1.36657	1.07266	-0.100105	2.69151	-0.160777	2.73851	7.17869	-0.652647	-1.56111	5.63748	4.35155	0.107211	1.35209	1.3924	-24.4873	0.138966
P33	13490.8	-1.03766	-0.69876	-4.963	-3.19689	-2.72113	-0.827537	-2.4895	0.953375	-2.7778	0.41072	-3.35794	0.25645	13.9074	21.2692	-0.943517	-1.02836	-12.0967	-39.6042	1.78292	-4.48488	0.485026	-13.5214	-0.9927	-12.789	-4.1353	-0.59406	5.85649	3.39456	-2.33082	1.32103	0.455052	-0.475042	-3.84975	5.44678	4.99987	-8.87513	9.7345	2.14089	-2.63015	1.80364
P34	1635.95	0.0723324	-0.453213	0.407153	-2.95954	-0.925904	-1.95197	0.906847	-0.921153	-2.70809	0.290679	-0.402608	-1.97715	-0.65828	0.317606	0.297637	0.509683	-0.908574	2.20647	0.48254	-0.140971	1.62167	-0.962434	-2.0295	0.779949	-3.58262	-2.09271	0.0205388	2.80262	-0.178071	2.23496	1.92211	0.778503	-1.98851	4.74734	4.69956	-0.479602	1.18055	1.91961	-1.50692	1.2775
P35	40481.2	18.3378	-82.8277	-8.10436	-9.77312	19.9756	11.4388	8.42313	9.76164	0.74658	5.88825	18.2172	2.27046	14.1179	12.7151	-9.86891	13.7038	4.15378	9.62162	8.7909	-126.848	7.22003	6.49971	-31.0224	-9.99381	10.6478	-109.834	1.90622	13.1688	-17.344	-51.094	12.106	4.32414	5.73453	7.67857	8.24693	1.52451	50.9118	2.65623	8.14758	-22.7008
P36	24549.2	-3.29853	-5.35026	-11.0077	-11.2396	-6.29549	53.5116	32.215	-10.3581	-9.9151	-5.03274	-3.51197	-8.67451	-9.24185	-5.57508	-81.9267	68.1206	-4.19861	-4.2936	-0.885243	-6.02798	-7.60438	-8.95153	-6.3473	-2.65162	-23.1336	-7.28394	-3.10664	3.05049	3.34488	0.104305	-0.585255	-1.35135	-5.47753	3.70511	3.48071	-8.37286	0.303189	3.10662	35.2175	-0.0290495
P37	1737.12	0.0686766	-0.362326	-3.73607	-0.940387	-0.429806	3.47956	-1.94366	-0.395104	0.394634	-2.01699	-3.03389	-1.48448	-1.77867	-1.31916	0.545279	-1.2798	0.0413075	0.70891	0.325855	-0.607955	-0.183342	-1.41535	-0.874222	1.44036	-2.95746	0.28914	0.587336	1.54898	-1.38401	2.14026	0.958651	0.45169	-1.54787	3.27814	3.02141	-0.697164	0.143333	2.85649	-0.958731	2.87348
P38	50006.2	18.0957	18.2397	-4.81794	-31.1914	-2.30125	-0.472658	-46.7161	-5.91517	5.92488	1.12978	-34.1343	-21.7357	-30.9884	20.8537	-20.688	80.9825	-24.3793	-44.6581	4.5099	7.05521	-15.443	-13.1799	-57.4913	0.393918	-130.976	-0.247743	-17.3044	4.41137	-34.2786	-37.7544	0.0259086	13.1948	2.08113	-3.68485	21.9348	43.9485	33.0394	6.3106	-9.57113	-4.03438
P39	15034.9	6.87265	8.21836	5.83585	3.31986	1.99192	3.54491	5.20326	3.80563	2.71182	-1.44549	5.95506	4.87031	4.11747	6.30537	2.37865	4.04255	-45.915	-56.7425	1.68908	-4.9299	-30.4956	3.72921	5.29535	7.51961	1.68883	-8.35192	3.0203	3.1778	3.50778	-10.8957	6.44388	2.83264	1.04231	5.67959	4.92302	0.280211	3.80255	2.52724	3.51934	3.89616
P40	12548.9	-0.909797	33.3922	-5.3827	-6.14643	-4.94259	-3.84811	-2.03038	-2.89478	2.28812	-3.71633	0.328304	-1.50527	32.2755	32.1047	-3.58848	-3.30229	-1.54703	-31.1227	1.98414	-9.63809	-13.445	1.30663	-10.9273	-4.08783	-5.47606	-3.9588	-5.58306	2.98388	-3.1578	-0.916635	0.520043	0.520984	-1.00628	3.6474	4.46819	-1.09905	-0.306882	1.37409	-3.28038	-1.01216
P41	22931.4	1.94253	1.05744	0.489911	-0.244313	-52.8949	43.2722	1.161	-0.474589	2.15105	2.02678	0.465162	0.659742	0.436435	2.45543	1.08927	3.55342	-43.5239	40.5877	2.50355	1.18428	1.70607	-45.5469	0.412775	3.09773	-0.128955	2.98487	-33.5457	1.91709	0.516703	-25.2309	2.90586	-22.5838	-43.3022	3.54074	3.68819	1.61222	1.40992	1.85653	1.8703	2.5341
P42	36848	-8.38212	24.7827	-15.6735	-16.1503	15.8154	17.3216	10.8696	9.09191	48.4521	-11.5112	49.7986	-26.7108	23.5479	24.0039	-9.29305	-13.258	-7.71682	-9.11733	-31.8718	-14.5243	-46.2466	-12.8587	47.7859	-14.1385	17.1251	-13.5081	-8.14983	-3.018	-35.4987	9.42415	28.063	-25.4532	-35.4539	-1.86761	-1.34797	17.7942	14.3265	1.90277	30.1874	-2.75716
P43	45307.6	-37.0722	-1.82158	-9.22045	-6.30143	27.509	30.5257	-5.55478	-3.4943	-8.36889	-6.68307	-3.4899	-4.12982	-114.773	54.2982	-15.6144	-24.2313	-8.11387	-88.366	-6.5537	-12.5359	-71.3585	-2.59827	30.1649	75.0859	8.15276	-12.6214	-10.3486	-1.65747	-17.3463	4.14639	11.5118	-0.696107	-3.61354	3.53356	4.31969	23.1953	52.7948	4.26038	-5.92292	8.57061
P44	15663.3	-1.12896	25.8622	-5.25689	-6.13473	-1.2227	-0.720574	-5.00357	-3.30952	-3.03291	-1.55877	0.196466	-3.83464	-2.21593	1.77272	-22.5112	71.932	-25.5814	-26.6024	0.36485	-2.80781	-2.30376	-0.635495	-0.232178	3.28322	-5.99207	-4.05114	-1.90265	1.31409	-1.55513	-10.023	1.65084	-15.8546	-20.6367	8.09119	8.88467	-1.45829	2.29829	1.68142	-3.96072	-3.43896
P45	21409.3	-0.66924	-1.29894	-2.94295	-4.94248	-4.45019	-3.99003	40.8643	39.2463	-6.94908	-4.24073	-0.377241	-4.22694	0.877567	1.58081	-62.168	59.9138	-62.6172	-77.8884	-0.0907765	-2.01954	-3.07453	-2.19938	-2.00505	-3.36364	-8.15016	-5.00215	-0.659587	3.71667	4.17103	3.49826	0.269974	-3.04575	-5.44161	4.23309	4.66926	-8.8752	4.58222	1.78432	5.92235	1.2825
P46	5271.75	2.16253	0.896311	-0.270241	-2.82191	-0.0056105	5.71977	0.508918	-1.31915	4.39406	-5.79009	-1.8698	0.867662	1.2159	3.87945	-6.71509	0.713109	-4.84278	0.234154	1.16635	-10.186	-1.42451	-1.15988	2.07784	0.99346	-2.41877	-1.53772	0.484992	-1.64762	0.803979	1.44104	1.17198	12.342	-3.5896	1.04943	1.75993	-8.10988	6.46157	2.26404	-3.41076	-3.16024
P47	46177.1	7.7694	42.0531	-46.4878	-43.2984	-30.7723	-33.0545	-37.1684	-34.0177	65.0662	56.3297	13.2242	10.8074	8.96078	8.42881	4.60464	12.3016	-7.25905	-82.1216	5.66746	12.2948	-62.5371	8.69916	8.05056	12.7817	57.5118	-35.4115	-22.5004	1.85827	2.25989	4.17899	6.37805	-14.9254	-23.2804	16.1338	15.1405	-33.7473	24.0193	2.10036	5.07484	6.67466
P48	6486.72	2.16234	1.97266	1.46931	1.72523	-1.87527	0.823588	-0.934622	1.21411	-0.483739	0.887538	1.85606	1.6276	0.36672	1.22056	0.761834	-0.287739	-31.9726	-45.793	0.67796	1.67459	1.5592	0.898118	0.530102	2.87758	0.598446	0.757248	3.14887	-0.420393	0.887799	1.10636	2.38808	2.8116	-0.0380341	2.67579	2.91049	0.0464976	1.59859	1.07096	24.717	2.0735
P49	1420.98	1.64427	-0.531934	-1.67359	-0.538712	-1.47635	-0.660317	-1.51356	-0.732184	-2.22651	0.664645	-0.0716368	0.96571	-2.94825	-1.89225	-1.51551	-1.47426	-0.565371	1.8932	1.31194	1.81457	0.518708	-1.08257	-2.954	1.46037	-2.32765	0.363138	0.0083614	-0.56814	-0.517462	1.71845	2.57169	1.13181	-1.86139	2.72049	2.53169	-0.854618	1.15855	1.77815	-1.60992	2.64834
P50	14912.9	9.21966	2.90672	-5.53394	-5.04679	3.26061	-1.49955	-3.98689	-4.64322	18.792	-17.7249	5.99884	-3.15828	11.2048	7.37874	-14.3162	13.1293	1.6014	1.59767	18.3981	-16.6546	-10.5442	-4.56854	-1.90384	-5.60992	-7.11647	-5.65853	-8.39241	1.78363	-7.15662	-4.37324	7.33783	18.1257	-1.62414	4.50801	4.57722	6.20348	11.4303	1.55855	6.33738	-8.05024
			chr7q	chr7p	chr3p	chr11q
			29.0558	51.4391	-27.5055	-46.5552
			24.7586	28.6647	-8.70274	-6.65924
			3.13275	3.11427	-8.10572	-5.655
			23.1997	5.03568	-8.7426	-26.5916
			0.142449	0.893283	-2.87208	0.790902
			0.803191	0.414358	-1.64083	-0.118818
			0.462549	1.58792	-1.8034	-0.206545
			0.696095	0.765618	-2.29317	-0.154328
			-0.927794	-0.828692	-3.09214	0.209433
			-0.102221	0.108045	-2.0258	0.173438
			-0.139787	0.223481	-2.12238	0.252932
			0.676614	0.794331	-1.69009	-0.191626
			0.239049	-0.52473	-2.15685	0.0264982
			0.882812	0.132645	-1.49248	0.060383
			1.10259	0.760798	-1.6552	-0.0418576
			-0.76006	1.8882	-3.284	5.60798
			0.373975	0.613773	-1.36851	-0.255866
			-0.124353	-0.0311394	-2.69119	0.127924
			-0.0020686	1.09557	-1.2432	0.0615083
			0.609515	0.673446	-2.50853	-0.103772
			0.371415	0.578238	-1.88732	-0.119213
			-1.1806	-3.00547	-2.57189	1.10201
			0.789161	0.782684	-1.88197	0.174119
			0.779191	0.551876	-1.59935	0.299787
			1.1712	1.12179	-2.28216	-0.25259
			2.74905	2.04683	-7.87766	-5.07744
			39.8988	1.48173	-59.1582	-55.7531
			0.540642	1.34495	-3.11366	0.0838668
			-0.398175	-0.0972898	-3.42654	0.405962
			4.26447	4.0641	-1.82792	0.425893
			0.195099	6.15753	-5.16912	1.49169
			0.315298	0.109259	-2.24793	-0.168838
			1.63535	0.631341	-3.99455	-0.587981
			-2.23781	1.41682	-2.93034	1.01905
			0.153539	0.279183	-4.0106	-0.539033
			1.74031	1.50936	-2.53093	0.327589
			1.31767	0.527187	-2.90683	-0.0896665
			2.5479	3.39948	-3.03097	-0.128592
			1.35704	0.694724	-1.98418	0.087918
			2.62632	1.64393	-3.15542	0.0816321
			-1.66328	-1.07172	-3.2698	0.961652
			3.68932	4.08807	-3.96427	-0.194499
			1.07505	1.86758	-3.20934	0.155453
			1.45282	2.52959	-2.43291	0.0883504
			0.510505	0.219726	-1.85043	0.302641
			3.71498	4.55822	-2.974	-0.549141
			-1.41676	0.774092	-4.07032	0.575674
			1.80744	1.43676	-2.62821	0.0996551
			-0.766336	-1.86065	-4.65761	-0.0478657
			37.114	41.6546	-1.28593	-40.4635
			1.47759	-0.262728	-3.39362	-0.736889
			0.857493	0.569127	-3.14901	-0.182458
			0.542777	0.476354	-3.23425	0.702946
			1.5626	0.143305	-2.59547	0.233126
			1.09877	0.664448	-2.18519	0.221795
			28.8546	27.0036	-11.7364	-8.61466
			1.29162	1.24171	-2.32967	-0.170882
			0.862147	-0.580567	-2.09248	0.369755
			9.2489	9.07121	-3.09189	-6.72351
			1.5433	0.788496	-2.02959	-0.136207
			33.9961	26.5422	-12.924	-35.094
			-0.140879	0.385873	-6.90125	0.904884
			32.2562	30.3395	-15.675	2.49431
			1.20891	1.16395	-0.498652	0.430873
			-1.68051	0.671218	-3.76929	-0.0487848
			1.15897	0.746588	-1.63881	0.0954026
			32.3067	45.6518	-8.82341	-3.76816
			1.16235	0.964653	-2.09611	-0.282494
			3.61246	2.61139	-3.1599	-0.896911
			32.5418	36.2035	-13.2224	-5.33574
			1.03334	-1.6423	-3.34193	-0.790769
			2.28635	-0.415847	-3.73867	-0.278842
			10.0439	-2.99729	-5.10722	-13.5347
			0.389662	0.0530786	-2.81929	0.109396
			1.32121	0.0296033	-3.29959	0.520386
			0.625885	-0.331826	-1.771	-0.236687
			29.3693	31.2511	-4.73211	-39.9981
			10.5557	10.7617	-23.1037	5.54449
			1.3579	1.80746	-6.19641	12.547
			0.506673	0.590565	-2.21959	0.360448
			-1.58637	-2.21528	-7.66135	-4.52421
			-0.344044	-3.0496	-9.84163	-45.1343
			8.99941	22.5275	-19.7835	-4.96662
			1.29609	-1.37633	-18.8085	-3.93888
			chr7q	chr7p	chr3p	chr11q
			29.0558	51.4391	-27.5055	-46.5552
			24.7586	28.6647	-8.70274	-6.65924
			3.13275	3.11427	-8.10572	-5.655
			23.1997	5.03568	-8.7426	-26.5916
			0.142449	0.893283	-2.87208	0.790902
			0.803191	0.414358	-1.64083	-0.118818
			0.462549	1.58792	-1.8034	-0.206545
			0.696095	0.765618	-2.29317	-0.154328
			-0.927794	-0.828692	-3.09214	0.209433
			-0.102221	0.108045	-2.0258	0.173438
			-0.139787	0.223481	-2.12238	0.252932
			0.676614	0.794331	-1.69009	-0.191626
			0.239049	-0.52473	-2.15685	0.0264982
			0.882812	0.132645	-1.49248	0.060383
			1.10259	0.760798	-1.6552	-0.0418576
			-0.76006	1.8882	-3.284	5.60798
			0.373975	0.613773	-1.36851	-0.255866
			-0.124353	-0.0311394	-2.69119	0.127924
			-0.0020686	1.09557	-1.2432	0.0615083
			0.609515	0.673446	-2.50853	-0.103772
			0.371415	0.578238	-1.88732	-0.119213
			-1.1806	-3.00547	-2.57189	1.10201
			0.789161	0.782684	-1.88197	0.174119
			0.779191	0.551876	-1.59935	0.299787
			1.1712	1.12179	-2.28216	-0.25259
			2.74905	2.04683	-7.87766	-5.07744
			39.8988	1.48173	-59.1582	-55.7531
			0.540642	1.34495	-3.11366	0.0838668
			-0.398175	-0.0972898	-3.42654	0.405962
			4.26447	4.0641	-1.82792	0.425893
			0.195099	6.15753	-5.16912	1.49169
			0.315298	0.109259	-2.24793	-0.168838
			1.63535	0.631341	-3.99455	-0.587981
			-2.23781	1.41682	-2.93034	1.01905
			0.153539	0.279183	-4.0106	-0.539033
			1.74031	1.50936	-2.53093	0.327589
			1.31767	0.527187	-2.90683	-0.0896665
			2.5479	3.39948	-3.03097	-0.128592
			1.35704	0.694724	-1.98418	0.087918
			2.62632	1.64393	-3.15542	0.0816321
			-1.66328	-1.07172	-3.2698	0.961652
			3.68932	4.08807	-3.96427	-0.194499
			1.07505	1.86758	-3.20934	0.155453
			1.45282	2.52959	-2.43291	0.0883504
			0.510505	0.219726	-1.85043	0.302641
			3.71498	4.55822	-2.974	-0.549141
			-1.41676	0.774092	-4.07032	0.575674
			1.80744	1.43676	-2.62821	0.0996551
			-0.766336	-1.86065	-4.65761	-0.0478657
			37.114	41.6546	-1.28593	-40.4635
			1.47759	-0.262728	-3.39362	-0.736889
			0.857493	0.569127	-3.14901	-0.182458
			0.542777	0.476354	-3.23425	0.702946
			1.5626	0.143305	-2.59547	0.233126
			1.09877	0.664448	-2.18519	0.221795
			28.8546	27.0036	-11.7364	-8.61466
			1.29162	1.24171	-2.32967	-0.170882
			0.862147	-0.580567	-2.09248	0.369755
			9.2489	9.07121	-3.09189	-6.72351
			1.5433	0.788496	-2.02959	-0.136207
			33.9961	26.5422	-12.924	-35.094
			-0.140879	0.385873	-6.90125	0.904884
			32.2562	30.3395	-15.675	2.49431
			1.20891	1.16395	-0.498652	0.430873
			-1.68051	0.671218	-3.76929	-0.0487848
			1.15897	0.746588	-1.63881	0.0954026
			32.3067	45.6518	-8.82341	-3.76816
			1.16235	0.964653	-2.09611	-0.282494
			3.61246	2.61139	-3.1599	-0.896911
			32.5418	36.2035	-13.2224	-5.33574
			1.03334	-1.6423	-3.34193	-0.790769
			2.28635	-0.415847	-3.73867	-0.278842
			10.0439	-2.99729	-5.10722	-13.5347
			0.389662	0.0530786	-2.81929	0.109396
			1.32121	0.0296033	-3.29959	0.520386
			0.625885	-0.331826	-1.771	-0.236687
			29.3693	31.2511	-4.73211	-39.9981
			10.5557	10.7617	-23.1037	5.54449
			1.3579	1.80746	-6.19641	12.547
			0.506673	0.590565	-2.21959	0.360448
			-1.58637	-2.21528	-7.66135	-4.52421
			-0.344044	-3.0496	-9.84163	-45.1343
			8.99941	22.5275	-19.7835	-4.96662
			1.29609	-1.37633	-18.8085	-3.93888
			chr7q	chr7p	chr3p	chr11q
			29.0558	51.4391	-27.5055	-46.5552
			24.7586	28.6647	-8.70274	-6.65924
			3.13275	3.11427	-8.10572	-5.655
			23.1997	5.03568	-8.7426	-26.5916
			0.142449	0.893283	-2.87208	0.790902
			0.803191	0.414358	-1.64083	-0.118818
			0.462549	1.58792	-1.8034	-0.206545
			0.696095	0.765618	-2.29317	-0.154328
			-0.927794	-0.828692	-3.09214	0.209433
			-0.102221	0.108045	-2.0258	0.173438
			-0.139787	0.223481	-2.12238	0.252932
			0.676614	0.794331	-1.69009	-0.191626
			0.239049	-0.52473	-2.15685	0.0264982
			0.882812	0.132645	-1.49248	0.060383
			1.10259	0.760798	-1.6552	-0.0418576
			-0.76006	1.8882	-3.284	5.60798
			0.373975	0.613773	-1.36851	-0.255866
			-0.124353	-0.0311394	-2.69119	0.127924
			-0.0020686	1.09557	-1.2432	0.0615083
			0.609515	0.673446	-2.50853	-0.103772
			0.371415	0.578238	-1.88732	-0.119213
			-1.1806	-3.00547	-2.57189	1.10201
			0.789161	0.782684	-1.88197	0.174119
			0.779191	0.551876	-1.59935	0.299787
			1.1712	1.12179	-2.28216	-0.25259
			2.74905	2.04683	-7.87766	-5.07744
			39.8988	1.48173	-59.1582	-55.7531
			0.540642	1.34495	-3.11366	0.0838668
			-0.398175	-0.0972898	-3.42654	0.405962
			4.26447	4.0641	-1.82792	0.425893
			0.195099	6.15753	-5.16912	1.49169
			0.315298	0.109259	-2.24793	-0.168838
			1.63535	0.631341	-3.99455	-0.587981
			-2.23781	1.41682	-2.93034	1.01905
			0.153539	0.279183	-4.0106	-0.539033
			1.74031	1.50936	-2.53093	0.327589
			1.31767	0.527187	-2.90683	-0.0896665
			2.5479	3.39948	-3.03097	-0.128592
			1.35704	0.694724	-1.98418	0.087918
			2.62632	1.64393	-3.15542	0.0816321
			-1.66328	-1.07172	-3.2698	0.961652
			3.68932	4.08807	-3.96427	-0.194499
			1.07505	1.86758	-3.20934	0.155453
			1.45282	2.52959	-2.43291	0.0883504
			0.510505	0.219726	-1.85043	0.302641
			3.71498	4.55822	-2.974	-0.549141
			-1.41676	0.774092	-4.07032	0.575674
			1.80744	1.43676	-2.62821	0.0996551
			-0.766336	-1.86065	-4.65761	-0.0478657
			37.114	41.6546	-1.28593	-40.4635
			1.47759	-0.262728	-3.39362	-0.736889
			0.857493	0.569127	-3.14901	-0.182458
			0.542777	0.476354	-3.23425	0.702946
			1.5626	0.143305	-2.59547	0.233126
			1.09877	0.664448	-2.18519	0.221795
			28.8546	27.0036	-11.7364	-8.61466
			1.29162	1.24171	-2.32967	-0.170882
			0.862147	-0.580567	-2.09248	0.369755
			9.2489	9.07121	-3.09189	-6.72351
			1.5433	0.788496	-2.02959	-0.136207
			33.9961	26.5422	-12.924	-35.094
			-0.140879	0.385873	-6.90125	0.904884
			32.2562	30.3395	-15.675	2.49431
			1.20891	1.16395	-0.498652	0.430873
			-1.68051	0.671218	-3.76929	-0.0487848
			1.15897	0.746588	-1.63881	0.0954026
			32.3067	45.6518	-8.82341	-3.76816
			1.16235	0.964653	-2.09611	-0.282494
			3.61246	2.61139	-3.1599	-0.896911
			32.5418	36.2035	-13.2224	-5.33574
			1.03334	-1.6423	-3.34193	-0.790769
			2.28635	-0.415847	-3.73867	-0.278842
			10.0439	-2.99729	-5.10722	-13.5347
			0.389662	0.0530786	-2.81929	0.109396
			1.32121	0.0296033	-3.29959	0.520386
			0.625885	-0.331826	-1.771	-0.236687
			29.3693	31.2511	-4.73211	-39.9981
			10.5557	10.7617	-23.1037	5.54449
			1.3579	1.80746	-6.19641	12.547
			0.506673	0.590565	-2.21959	0.360448
			-1.58637	-2.21528	-7.66135	-4.52421
			-0.344044	-3.0496	-9.84163	-45.1343
			8.99941	22.5275	-19.7835	-4.96662
			1.29609	-1.37633	-18.8085	-3.93888
			chr7q	chr7p	chr3p	chr11q
			29.0558	51.4391	-27.5055	-46.5552
			24.7586	28.6647	-8.70274	-6.65924
			3.13275	3.11427	-8.10572	-5.655
			23.1997	5.03568	-8.7426	-26.5916
			0.142449	0.893283	-2.87208	0.790902
			0.803191	0.414358	-1.64083	-0.118818
			0.462549	1.58792	-1.8034	-0.206545
			0.696095	0.765618	-2.29317	-0.154328
			-0.927794	-0.828692	-3.09214	0.209433
			-0.102221	0.108045	-2.0258	0.173438
			-0.139787	0.223481	-2.12238	0.252932
			0.676614	0.794331	-1.69009	-0.191626
			0.239049	-0.52473	-2.15685	0.0264982
			0.882812	0.132645	-1.49248	0.060383
			1.10259	0.760798	-1.6552	-0.0418576
			-0.76006	1.8882	-3.284	5.60798
			0.373975	0.613773	-1.36851	-0.255866
			-0.124353	-0.0311394	-2.69119	0.127924
			-0.0020686	1.09557	-1.2432	0.0615083
			0.609515	0.673446	-2.50853	-0.103772
			0.371415	0.578238	-1.88732	-0.119213
			-1.1806	-3.00547	-2.57189	1.10201
			0.789161	0.782684	-1.88197	0.174119
			0.779191	0.551876	-1.59935	0.299787
			1.1712	1.12179	-2.28216	-0.25259
			2.74905	2.04683	-7.87766	-5.07744
			39.8988	1.48173	-59.1582	-55.7531
			0.540642	1.34495	-3.11366	0.0838668
			-0.398175	-0.0972898	-3.42654	0.405962
			4.26447	4.0641	-1.82792	0.425893
			0.195099	6.15753	-5.16912	1.49169
			0.315298	0.109259	-2.24793	-0.168838
			1.63535	0.631341	-3.99455	-0.587981
			-2.23781	1.41682	-2.93034	1.01905
			0.153539	0.279183	-4.0106	-0.539033
			1.74031	1.50936	-2.53093	0.327589
			1.31767	0.527187	-2.90683	-0.0896665
			2.5479	3.39948	-3.03097	-0.128592
			1.35704	0.694724	-1.98418	0.087918
			2.62632	1.64393	-3.15542	0.0816321
			-1.66328	-1.07172	-3.2698	0.961652
			3.68932	4.08807	-3.96427	-0.194499
			1.07505	1.86758	-3.20934	0.155453
			1.45282	2.52959	-2.43291	0.0883504
			0.510505	0.219726	-1.85043	0.302641
			3.71498	4.55822	-2.974	-0.549141
			-1.41676	0.774092	-4.07032	0.575674
			1.80744	1.43676	-2.62821	0.0996551
			-0.766336	-1.86065	-4.65761	-0.0478657
			37.114	41.6546	-1.28593	-40.4635
			1.47759	-0.262728	-3.39362	-0.736889
			0.857493	0.569127	-3.14901	-0.182458
			0.542777	0.476354	-3.23425	0.702946
			1.5626	0.143305	-2.59547	0.233126
			1.09877	0.664448	-2.18519	0.221795
			28.8546	27.0036	-11.7364	-8.61466
			1.29162	1.24171	-2.32967	-0.170882
			0.862147	-0.580567	-2.09248	0.369755
			9.2489	9.07121	-3.09189	-6.72351
			1.5433	0.788496	-2.02959	-0.136207
			33.9961	26.5422	-12.924	-35.094
			-0.140879	0.385873	-6.90125	0.904884
			32.2562	30.3395	-15.675	2.49431
			1.20891	1.16395	-0.498652	0.430873
			-1.68051	0.671218	-3.76929	-0.0487848
			1.15897	0.746588	-1.63881	0.0954026
			32.3067	45.6518	-8.82341	-3.76816
			1.16235	0.964653	-2.09611	-0.282494
			3.61246	2.61139	-3.1599	-0.896911
			32.5418	36.2035	-13.2224	-5.33574
			1.03334	-1.6423	-3.34193	-0.790769
			2.28635	-0.415847	-3.73867	-0.278842
			10.0439	-2.99729	-5.10722	-13.5347
			0.389662	0.0530786	-2.81929	0.109396
			1.32121	0.0296033	-3.29959	0.520386
			0.625885	-0.331826	-1.771	-0.236687
			29.3693	31.2511	-4.73211	-39.9981
			10.5557	10.7617	-23.1037	5.54449
			1.3579	1.80746	-6.19641	12.547
			0.506673	0.590565	-2.21959	0.360448
			-1.58637	-2.21528	-7.66135	-4.52421
			-0.344044	-3.0496	-9.84163	-45.1343
			8.99941	22.5275	-19.7835	-4.96662
			1.29609	-1.37633	-18.8085	-3.93888
			chr7q	chr7p	chr3p	chr11q
			29.0558	51.4391	-27.5055	-46.5552
			24.7586	28.6647	-8.70274	-6.65924
			3.13275	3.11427	-8.10572	-5.655
			23.1997	5.03568	-8.7426	-26.5916
			0.142449	0.893283	-2.87208	0.790902
			0.803191	0.414358	-1.64083	-0.118818
			0.462549	1.58792	-1.8034	-0.206545
			0.696095	0.765618	-2.29317	-0.154328
			-0.927794	-0.828692	-3.09214	0.209433
			-0.102221	0.108045	-2.0258	0.173438
			-0.139787	0.223481	-2.12238	0.252932
			0.676614	0.794331	-1.69009	-0.191626
			0.239049	-0.52473	-2.15685	0.0264982
			0.882812	0.132645	-1.49248	0.060383
			1.10259	0.760798	-1.6552	-0.0418576
			-0.76006	1.8882	-3.284	5.60798
			0.373975	0.613773	-1.36851	-0.255866
			-0.124353	-0.0311394	-2.69119	0.127924
			-0.0020686	1.09557	-1.2432	0.0615083
			0.609515	0.673446	-2.50853	-0.103772
			0.371415	0.578238	-1.88732	-0.119213
			-1.1806	-3.00547	-2.57189	1.10201
			0.789161	0.782684	-1.88197	0.174119
			0.779191	0.551876	-1.59935	0.299787
			1.1712	1.12179	-2.28216	-0.25259
			2.74905	2.04683	-7.87766	-5.07744
			39.8988	1.48173	-59.1582	-55.7531
			0.540642	1.34495	-3.11366	0.0838668
			-0.398175	-0.0972898	-3.42654	0.405962
			4.26447	4.0641	-1.82792	0.425893
			0.195099	6.15753	-5.16912	1.49169
			0.315298	0.109259	-2.24793	-0.168838
			1.63535	0.631341	-3.99455	-0.587981
			-2.23781	1.41682	-2.93034	1.01905
			0.153539	0.279183	-4.0106	-0.539033
			1.74031	1.50936	-2.53093	0.327589
			1.31767	0.527187	-2.90683	-0.0896665
			2.5479	3.39948	-3.03097	-0.128592
			1.35704	0.694724	-1.98418	0.087918
			2.62632	1.64393	-3.15542	0.0816321
			-1.66328	-1.07172	-3.2698	0.961652
			3.68932	4.08807	-3.96427	-0.194499
			1.07505	1.86758	-3.20934	0.155453
			1.45282	2.52959	-2.43291	0.0883504
			0.510505	0.219726	-1.85043	0.302641
			3.71498	4.55822	-2.974	-0.549141
			-1.41676	0.774092	-4.07032	0.575674
			1.80744	1.43676	-2.62821	0.0996551
			-0.766336	-1.86065	-4.65761	-0.0478657
			37.114	41.6546	-1.28593	-40.4635
			1.47759	-0.262728	-3.39362	-0.736889
			0.857493	0.569127	-3.14901	-0.182458
			0.542777	0.476354	-3.23425	0.702946
			1.5626	0.143305	-2.59547	0.233126
			1.09877	0.664448	-2.18519	0.221795
			28.8546	27.0036	-11.7364	-8.61466
			1.29162	1.24171	-2.32967	-0.170882
			0.862147	-0.580567	-2.09248	0.369755
			9.2489	9.07121	-3.09189	-6.72351
			1.5433	0.788496	-2.02959	-0.136207
			33.9961	26.5422	-12.924	-35.094
			-0.140879	0.385873	-6.90125	0.904884
			32.2562	30.3395	-15.675	2.49431
			1.20891	1.16395	-0.498652	0.430873
			-1.68051	0.671218	-3.76929	-0.0487848
			1.15897	0.746588	-1.63881	0.0954026
			32.3067	45.6518	-8.82341	-3.76816
			1.16235	0.964653	-2.09611	-0.282494
			3.61246	2.61139	-3.1599	-0.896911
			32.5418	36.2035	-13.2224	-5.33574
			1.03334	-1.6423	-3.34193	-0.790769
			2.28635	-0.415847	-3.73867	-0.278842
			10.0439	-2.99729	-5.10722	-13.5347
			0.389662	0.0530786	-2.81929	0.109396
			1.32121	0.0296033	-3.29959	0.520386
			0.625885	-0.331826	-1.771	-0.236687
			29.3693	31.2511	-4.73211	-39.9981
			10.5557	10.7617	-23.1037	5.54449
			1.3579	1.80746	-6.19641	12.547
			0.506673	0.590565	-2.21959	0.360448
			-1.58637	-2.21528	-7.66135	-4.52421
			-0.344044	-3.0496	-9.84163	-45.1343
			8.99941	22.5275	-19.7835	-4.96662
			1.29609	-1.37633	-18.8085	-3.93888
			chr7q	chr7p	chr3p	chr11q
			29.0558	51.4391	-27.5055	-46.5552
			24.7586	28.6647	-8.70274	-6.65924
			3.13275	3.11427	-8.10572	-5.655
			23.1997	5.03568	-8.7426	-26.5916
			0.142449	0.893283	-2.87208	0.790902
			0.803191	0.414358	-1.64083	-0.118818
			0.462549	1.58792	-1.8034	-0.206545
			0.696095	0.765618	-2.29317	-0.154328
			-0.927794	-0.828692	-3.09214	0.209433
			-0.102221	0.108045	-2.0258	0.173438
			-0.139787	0.223481	-2.12238	0.252932
			0.676614	0.794331	-1.69009	-0.191626
			0.239049	-0.52473	-2.15685	0.0264982
			0.882812	0.132645	-1.49248	0.060383
			1.10259	0.760798	-1.6552	-0.0418576
			-0.76006	1.8882	-3.284	5.60798
			0.373975	0.613773	-1.36851	-0.255866
			-0.124353	-0.0311394	-2.69119	0.127924
			-0.0020686	1.09557	-1.2432	0.0615083
			0.609515	0.673446	-2.50853	-0.103772
			0.371415	0.578238	-1.88732	-0.119213
			-1.1806	-3.00547	-2.57189	1.10201
			0.789161	0.782684	-1.88197	0.174119
			0.779191	0.551876	-1.59935	0.299787
			1.1712	1.12179	-2.28216	-0.25259
			2.74905	2.04683	-7.87766	-5.07744
			39.8988	1.48173	-59.1582	-55.7531
			0.540642	1.34495	-3.11366	0.0838668
			-0.398175	-0.0972898	-3.42654	0.405962
			4.26447	4.0641	-1.82792	0.425893
			0.195099	6.15753	-5.16912	1.49169
			0.315298	0.109259	-2.24793	-0.168838
			1.63535	0.631341	-3.99455	-0.587981
			-2.23781	1.41682	-2.93034	1.01905
			0.153539	0.279183	-4.0106	-0.539033
			1.74031	1.50936	-2.53093	0.327589
			1.31767	0.527187	-2.90683	-0.0896665
			2.5479	3.39948	-3.03097	-0.128592
			1.35704	0.694724	-1.98418	0.087918
			2.62632	1.64393	-3.15542	0.0816321
			-1.66328	-1.07172	-3.2698	0.961652
			3.68932	4.08807	-3.96427	-0.194499
			1.07505	1.86758	-3.20934	0.155453
			1.45282	2.52959	-2.43291	0.0883504
			0.510505	0.219726	-1.85043	0.302641
			3.71498	4.55822	-2.974	-0.549141
			-1.41676	0.774092	-4.07032	0.575674
			1.80744	1.43676	-2.62821	0.0996551
			-0.766336	-1.86065	-4.65761	-0.0478657
			37.114	41.6546	-1.28593	-40.4635
			1.47759	-0.262728	-3.39362	-0.736889
			0.857493	0.569127	-3.14901	-0.182458
			0.542777	0.476354	-3.23425	0.702946
			1.5626	0.143305	-2.59547	0.233126
			1.09877	0.664448	-2.18519	0.221795
			28.8546	27.0036	-11.7364	-8.61466
			1.29162	1.24171	-2.32967	-0.170882
			0.862147	-0.580567	-2.09248	0.369755
			9.2489	9.07121	-3.09189	-6.72351
			1.5433	0.788496	-2.02959	-0.136207
			33.9961	26.5422	-12.924	-35.094
			-0.140879	0.385873	-6.90125	0.904884
			32.2562	30.3395	-15.675	2.49431
			1.20891	1.16395	-0.498652	0.430873
			-1.68051	0.671218	-3.76929	-0.0487848
			1.15897	0.746588	-1.63881	0.0954026
			32.3067	45.6518	-8.82341	-3.76816
			1.16235	0.964653	-2.09611	-0.282494
			3.61246	2.61139	-3.1599	-0.896911
			32.5418	36.2035	-13.2224	-5.33574
			1.03334	-1.6423	-3.34193	-0.790769
			2.28635	-0.415847	-3.73867	-0.278842
			10.0439	-2.99729	-5.10722	-13.5347
			0.389662	0.0530786	-2.81929	0.109396
			1.32121	0.0296033	-3.29959	0.520386
			0.625885	-0.331826	-1.771	-0.236687
			29.3693	31.2511	-4.73211	-39.9981
			10.5557	10.7617	-23.1037	5.54449
			1.3579	1.80746	-6.19641	12.547
			0.506673	0.590565	-2.21959	0.360448
			-1.58637	-2.21528	-7.66135	-4.52421
			-0.344044	-3.0496	-9.84163	-45.1343
			8.99941	22.5275	-19.7835	-4.96662
			1.29609	-1.37633	-18.8085	-3.93888
			chr7q	chr7p	chr3p	chr11q
			29.0558	51.4391	-27.5055	-46.5552
			24.7586	28.6647	-8.70274	-6.65924
			3.13275	3.11427	-8.10572	-5.655
			23.1997	5.03568	-8.7426	-26.5916
			0.142449	0.893283	-2.87208	0.790902
			0.803191	0.414358	-1.64083	-0.118818
			0.462549	1.58792	-1.8034	-0.206545
			0.696095	0.765618	-2.29317	-0.154328
			-0.927794	-0.828692	-3.09214	0.209433
			-0.102221	0.108045	-2.0258	0.173438
			-0.139787	0.223481	-2.12238	0.252932
			0.676614	0.794331	-1.69009	-0.191626
			0.239049	-0.52473	-2.15685	0.0264982
			0.882812	0.132645	-1.49248	0.060383
			1.10259	0.760798	-1.6552	-0.0418576
			-0.76006	1.8882	-3.284	5.60798
			0.373975	0.613773	-1.36851	-0.255866
			-0.124353	-0.0311394	-2.69119	0.127924
			-0.0020686	1.09557	-1.2432	0.0615083
			0.609515	0.673446	-2.50853	-0.103772
			0.371415	0.578238	-1.88732	-0.119213
			-1.1806	-3.00547	-2.57189	1.10201
			0.789161	0.782684	-1.88197	0.174119
			0.779191	0.551876	-1.59935	0.299787
			1.1712	1.12179	-2.28216	-0.25259
			2.74905	2.04683	-7.87766	-5.07744
			39.8988	1.48173	-59.1582	-55.7531
			0.540642	1.34495	-3.11366	0.0838668
			-0.398175	-0.0972898	-3.42654	0.405962
			4.26447	4.0641	-1.82792	0.425893
			0.195099	6.15753	-5.16912	1.49169
			0.315298	0.109259	-2.24793	-0.168838
			1.63535	0.631341	-3.99455	-0.587981
			-2.23781	1.41682	-2.93034	1.01905
			0.153539	0.279183	-4.0106	-0.539033
			1.74031	1.50936	-2.53093	0.327589
			1.31767	0.527187	-2.90683	-0.0896665
			2.5479	3.39948	-3.03097	-0.128592
			1.35704	0.694724	-1.98418	0.087918
			2.62632	1.64393	-3.15542	0.0816321
			-1.66328	-1.07172	-3.2698	0.961652
			3.68932	4.08807	-3.96427	-0.194499
			1.07505	1.86758	-3.20934	0.155453
			1.45282	2.52959	-2.43291	0.0883504
			0.510505	0.219726	-1.85043	0.302641
			3.71498	4.55822	-2.974	-0.549141
			-1.41676	0.774092	-4.07032	0.575674
			1.80744	1.43676	-2.62821	0.0996551
			-0.766336	-1.86065	-4.65761	-0.0478657
			37.114	41.6546	-1.28593	-40.4635
			1.47759	-0.262728	-3.39362	-0.736889
			0.857493	0.569127	-3.14901	-0.182458
			0.542777	0.476354	-3.23425	0.702946
			1.5626	0.143305	-2.59547	0.233126
			1.09877	0.664448	-2.18519	0.221795
			28.8546	27.0036	-11.7364	-8.61466
			1.29162	1.24171	-2.32967	-0.170882
			0.862147	-0.580567	-2.09248	0.369755
			9.2489	9.07121	-3.09189	-6.72351
			1.5433	0.788496	-2.02959	-0.136207
			33.9961	26.5422	-12.924	-35.094
			-0.140879	0.385873	-6.90125	0.904884
			32.2562	30.3395	-15.675	2.49431
			1.20891	1.16395	-0.498652	0.430873
			-1.68051	0.671218	-3.76929	-0.0487848
			1.15897	0.746588	-1.63881	0.0954026
			32.3067	45.6518	-8.82341	-3.76816
			1.16235	0.964653	-2.09611	-0.282494
			3.61246	2.61139	-3.1599	-0.896911
			32.5418	36.2035	-13.2224	-5.33574
			1.03334	-1.6423	-3.34193	-0.790769
			2.28635	-0.415847	-3.73867	-0.278842
			10.0439	-2.99729	-5.10722	-13.5347
			0.389662	0.0530786	-2.81929	0.109396
			1.32121	0.0296033	-3.29959	0.520386
			0.625885	-0.331826	-1.771	-0.236687
			29.3693	31.2511	-4.73211	-39.9981
			10.5557	10.7617	-23.1037	5.54449
			1.3579	1.80746	-6.19641	12.547
			0.506673	0.590565	-2.21959	0.360448
			-1.58637	-2.21528	-7.66135	-4.52421
			-0.344044	-3.0496	-9.84163	-45.1343
			8.99941	22.5275	-19.7835	-4.96662
			1.29609	-1.37633	-18.8085	-3.93888
			chr7q	chr7p	chr3p	chr11q
			29.0558	51.4391	-27.5055	-46.5552
			24.7586	28.6647	-8.70274	-6.65924
			3.13275	3.11427	-8.10572	-5.655
			23.1997	5.03568	-8.7426	-26.5916
			0.142449	0.893283	-2.87208	0.790902
			0.803191	0.414358	-1.64083	-0.118818
			0.462549	1.58792	-1.8034	-0.206545
			0.696095	0.765618	-2.29317	-0.154328
			-0.927794	-0.828692	-3.09214	0.209433
			-0.102221	0.108045	-2.0258	0.173438
			-0.139787	0.223481	-2.12238	0.252932
			0.676614	0.794331	-1.69009	-0.191626
			0.239049	-0.52473	-2.15685	0.0264982
			0.882812	0.132645	-1.49248	0.060383
			1.10259	0.760798	-1.6552	-0.0418576
			-0.76006	1.8882	-3.284	5.60798
			0.373975	0.613773	-1.36851	-0.255866
			-0.124353	-0.0311394	-2.69119	0.127924
			-0.0020686	1.09557	-1.2432	0.0615083
			0.609515	0.673446	-2.50853	-0.103772
			0.371415	0.578238	-1.88732	-0.119213
			-1.1806	-3.00547	-2.57189	1.10201
			0.789161	0.782684	-1.88197	0.174119
			0.779191	0.551876	-1.59935	0.299787
			1.1712	1.12179	-2.28216	-0.25259
			2.74905	2.04683	-7.87766	-5.07744
			39.8988	1.48173	-59.1582	-55.7531
			0.540642	1.34495	-3.11366	0.0838668
			-0.398175	-0.0972898	-3.42654	0.405962
			4.26447	4.0641	-1.82792	0.425893
			0.195099	6.15753	-5.16912	1.49169
			0.315298	0.109259	-2.24793	-0.168838
			1.63535	0.631341	-3.99455	-0.587981
			-2.23781	1.41682	-2.93034	1.01905
			0.153539	0.279183	-4.0106	-0.539033
			1.74031	1.50936	-2.53093	0.327589
			1.31767	0.527187	-2.90683	-0.0896665
			2.5479	3.39948	-3.03097	-0.128592
			1.35704	0.694724	-1.98418	0.087918
			2.62632	1.64393	-3.15542	0.0816321
			-1.66328	-1.07172	-3.2698	0.961652
			3.68932	4.08807	-3.96427	-0.194499
			1.07505	1.86758	-3.20934	0.155453
			1.45282	2.52959	-2.43291	0.0883504
			0.510505	0.219726	-1.85043	0.302641
			3.71498	4.55822	-2.974	-0.549141
			-1.41676	0.774092	-4.07032	0.575674
			1.80744	1.43676	-2.62821	0.0996551
			-0.766336	-1.86065	-4.65761	-0.0478657
			37.114	41.6546	-1.28593	-40.4635
			1.47759	-0.262728	-3.39362	-0.736889
			0.857493	0.569127	-3.14901	-0.182458
			0.542777	0.476354	-3.23425	0.702946
			1.5626	0.143305	-2.59547	0.233126
			1.09877	0.664448	-2.18519	0.221795
			28.8546	27.0036	-11.7364	-8.61466
			1.29162	1.24171	-2.32967	-0.170882
			0.862147	-0.580567	-2.09248	0.369755
			9.2489	9.07121	-3.09189	-6.72351
			1.5433	0.788496	-2.02959	-0.136207
			33.9961	26.5422	-12.924	-35.094
			-0.140879	0.385873	-6.90125	0.904884
			32.2562	30.3395	-15.675	2.49431
			1.20891	1.16395	-0.498652	0.430873
			-1.68051	0.671218	-3.76929	-0.0487848
			1.15897	0.746588	-1.63881	0.0954026
			32.3067	45.6518	-8.82341	-3.76816
			1.16235	0.964653	-2.09611	-0.282494
			3.61246	2.61139	-3.1599	-0.896911
			32.5418	36.2035	-13.2224	-5.33574
			1.03334	-1.6423	-3.34193	-0.790769
			2.28635	-0.415847	-3.73867	-0.278842
			10.0439	-2.99729	-5.10722	-13.5347
			0.389662	0.0530786	-2.81929	0.109396
			1.32121	0.0296033	-3.29959	0.520386
			0.625885	-0.331826	-1.771	-0.236687
			29.3693	31.2511	-4.73211	-39.9981
			10.5557	10.7617	-23.1037	5.54449
			1.3579	1.80746	-6.19641	12.547
			0.506673	0.590565	-2.21959	0.360448
			-1.58637	-2.21528	-7.66135	-4.52421
			-0.344044	-3.0496	-9.84163	-45.1343
			8.99941	22.5275	-19.7835	-4.96662
			1.29609	-1.37633	-18.8085	-3.93888
			chr7q	chr7p	chr3p	chr11q
			29.0558	51.4391	-27.5055	-46.5552
			24.7586	28.6647	-8.70274	-6.65924
			3.13275	3.11427	-8.10572	-5.655
			23.1997	5.03568	-8.7426	-26.5916
			0.142449	0.893283	-2.87208	0.790902
			0.803191	0.414358	-1.64083	-0.118818
			0.462549	1.58792	-1.8034	-0.206545
			0.696095	0.765618	-2.29317	-0.154328
			-0.927794	-0.828692	-3.09214	0.209433
			-0.102221	0.108045	-2.0258	0.173438
			-0.139787	0.223481	-2.12238	0.252932
			0.676614	0.794331	-1.69009	-0.191626
			0.239049	-0.52473	-2.15685	0.0264982
			0.882812	0.132645	-1.49248	0.060383
			1.10259	0.760798	-1.6552	-0.0418576
			-0.76006	1.8882	-3.284	5.60798
			0.373975	0.613773	-1.36851	-0.255866
			-0.124353	-0.0311394	-2.69119	0.127924
			-0.0020686	1.09557	-1.2432	0.0615083
			0.609515	0.673446	-2.50853	-0.103772
			0.371415	0.578238	-1.88732	-0.119213
			-1.1806	-3.00547	-2.57189	1.10201
			0.789161	0.782684	-1.88197	0.174119
			0.779191	0.551876	-1.59935	0.299787
			1.1712	1.12179	-2.28216	-0.25259
			2.74905	2.04683	-7.87766	-5.07744
			39.8988	1.48173	-59.1582	-55.7531
			0.540642	1.34495	-3.11366	0.0838668
			-0.398175	-0.0972898	-3.42654	0.405962
			4.26447	4.0641	-1.82792	0.425893
			0.195099	6.15753	-5.16912	1.49169
			0.315298	0.109259	-2.24793	-0.168838
			1.63535	0.631341	-3.99455	-0.587981
			-2.23781	1.41682	-2.93034	1.01905
			0.153539	0.279183	-4.0106	-0.539033
			1.74031	1.50936	-2.53093	0.327589
			1.31767	0.527187	-2.90683	-0.0896665
			2.5479	3.39948	-3.03097	-0.128592
			1.35704	0.694724	-1.98418	0.087918
			2.62632	1.64393	-3.15542	0.0816321
			-1.66328	-1.07172	-3.2698	0.961652
			3.68932	4.08807	-3.96427	-0.194499
			1.07505	1.86758	-3.20934	0.155453
			1.45282	2.52959	-2.43291	0.0883504
			0.510505	0.219726	-1.85043	0.302641
			3.71498	4.55822	-2.974	-0.549141
			-1.41676	0.774092	-4.07032	0.575674
			1.80744	1.43676	-2.62821	0.0996551
			-0.766336	-1.86065	-4.65761	-0.0478657
			37.114	41.6546	-1.28593	-40.4635
			1.47759	-0.262728	-3.39362	-0.736889
			0.857493	0.569127	-3.14901	-0.182458
			0.542777	0.476354	-3.23425	0.702946
			1.5626	0.143305	-2.59547	0.233126
			1.09877	0.664448	-2.18519	0.221795
			28.8546	27.0036	-11.7364	-8.61466
			1.29162	1.24171	-2.32967	-0.170882
			0.862147	-0.580567	-2.09248	0.369755
			9.2489	9.07121	-3.09189	-6.72351
			1.5433	0.788496	-2.02959	-0.136207
			33.9961	26.5422	-12.924	-35.094
			-0.140879	0.385873	-6.90125	0.904884
			32.2562	30.3395	-15.675	2.49431
			1.20891	1.16395	-0.498652	0.430873
			-1.68051	0.671218	-3.76929	-0.0487848
			1.15897	0.746588	-1.63881	0.0954026
			32.3067	45.6518	-8.82341	-3.76816
			1.16235	0.964653	-2.09611	-0.282494
			3.61246	2.61139	-3.1599	-0.896911
			32.5418	36.2035	-13.2224	-5.33574
			1.03334	-1.6423	-3.34193	-0.790769
			2.28635	-0.415847	-3.73867	-0.278842
			10.0439	-2.99729	-5.10722	-13.5347
			0.389662	0.0530786	-2.81929	0.109396
			1.32121	0.0296033	-3.29959	0.520386
			0.625885	-0.331826	-1.771	-0.236687
			29.3693	31.2511	-4.73211	-39.9981
			10.5557	10.7617	-23.1037	5.54449
			1.3579	1.80746	-6.19641	12.547
			0.506673	0.590565	-2.21959	0.360448
			-1.58637	-2.21528	-7.66135	-4.52421
			-0.344044	-3.0496	-9.84163	-45.1343
			8.99941	22.5275	-19.7835	-4.96662
			1.29609	-1.37633	-18.8085	-3.93888
			chr7q	chr7p	chr3p	chr11q
			29.0558	51.4391	-27.5055	-46.5552
			24.7586	28.6647	-8.70274	-6.65924
			3.13275	3.11427	-8.10572	-5.655
			23.1997	5.03568	-8.7426	-26.5916
			0.142449	0.893283	-2.87208	0.790902
			0.803191	0.414358	-1.64083	-0.118818
			0.462549	1.58792	-1.8034	-0.206545
			0.696095	0.765618	-2.29317	-0.154328
			-0.927794	-0.828692	-3.09214	0.209433
			-0.102221	0.108045	-2.0258	0.173438
			-0.139787	0.223481	-2.12238	0.252932
			0.676614	0.794331	-1.69009	-0.191626
			0.239049	-0.52473	-2.15685	0.0264982
			0.882812	0.132645	-1.49248	0.060383
			1.10259	0.760798	-1.6552	-0.0418576
			-0.76006	1.8882	-3.284	5.60798
			0.373975	0.613773	-1.36851	-0.255866
			-0.124353	-0.0311394	-2.69119	0.127924
			-0.0020686	1.09557	-1.2432	0.0615083
			0.609515	0.673446	-2.50853	-0.103772
			0.371415	0.578238	-1.88732	-0.119213
			-1.1806	-3.00547	-2.57189	1.10201
			0.789161	0.782684	-1.88197	0.174119
			0.779191	0.551876	-1.59935	0.299787
			1.1712	1.12179	-2.28216	-0.25259
			2.74905	2.04683	-7.87766	-5.07744
			39.8988	1.48173	-59.1582	-55.7531
			0.540642	1.34495	-3.11366	0.0838668
			-0.398175	-0.0972898	-3.42654	0.405962
			4.26447	4.0641	-1.82792	0.425893
			0.195099	6.15753	-5.16912	1.49169
			0.315298	0.109259	-2.24793	-0.168838
			1.63535	0.631341	-3.99455	-0.587981
			-2.23781	1.41682	-2.93034	1.01905
			0.153539	0.279183	-4.0106	-0.539033
			1.74031	1.50936	-2.53093	0.327589
			1.31767	0.527187	-2.90683	-0.0896665
			2.5479	3.39948	-3.03097	-0.128592
			1.35704	0.694724	-1.98418	0.087918
			2.62632	1.64393	-3.15542	0.0816321
			-1.66328	-1.07172	-3.2698	0.961652
			3.68932	4.08807	-3.96427	-0.194499
			1.07505	1.86758	-3.20934	0.155453
			1.45282	2.52959	-2.43291	0.0883504
			0.510505	0.219726	-1.85043	0.302641
			3.71498	4.55822	-2.974	-0.549141
			-1.41676	0.774092	-4.07032	0.575674
			1.80744	1.43676	-2.62821	0.0996551
			-0.766336	-1.86065	-4.65761	-0.0478657
			37.114	41.6546	-1.28593	-40.4635
			1.47759	-0.262728	-3.39362	-0.736889
			0.857493	0.569127	-3.14901	-0.182458
			0.542777	0.476354	-3.23425	0.702946
			1.5626	0.143305	-2.59547	0.233126
			1.09877	0.664448	-2.18519	0.221795
			28.8546	27.0036	-11.7364	-8.61466
			1.29162	1.24171	-2.32967	-0.170882
			0.862147	-0.580567	-2.09248	0.369755
			9.2489	9.07121	-3.09189	-6.72351
			1.5433	0.788496	-2.02959	-0.136207
			33.9961	26.5422	-12.924	-35.094
			-0.140879	0.385873	-6.90125	0.904884
			32.2562	30.3395	-15.675	2.49431
			1.20891	1.16395	-0.498652	0.430873
			-1.68051	0.671218	-3.76929	-0.0487848
			1.15897	0.746588	-1.63881	0.0954026
			32.3067	45.6518	-8.82341	-3.76816
			1.16235	0.964653	-2.09611	-0.282494
			3.61246	2.61139	-3.1599	-0.896911
			32.5418	36.2035	-13.2224	-5.33574
			1.03334	-1.6423	-3.34193	-0.790769
			2.28635	-0.415847	-3.73867	-0.278842
			10.0439	-2.99729	-5.10722	-13.5347
			0.389662	0.0530786	-2.81929	0.109396
			1.32121	0.0296033	-3.29959	0.520386
			0.625885	-0.331826	-1.771	-0.236687
			29.3693	31.2511	-4.73211	-39.9981
			10.5557	10.7617	-23.1037	5.54449
			1.3579	1.80746	-6.19641	12.547
			0.506673	0.590565	-2.21959	0.360448
			-1.58637	-2.21528	-7.66135	-4.52421
			-0.344044	-3.0496	-9.84163	-45.1343
			8.99941	22.5275	-19.7835	-4.96662
			1.29609	-1.37633	-18.8085	-3.93888
			chr7q	chr7p	chr3p	chr11q
			29.0558	51.4391	-27.5055	-46.5552
			24.7586	28.6647	-8.70274	-6.65924
			3.13275	3.11427	-8.10572	-5.655
			23.1997	5.03568	-8.7426	-26.5916
			0.142449	0.893283	-2.87208	0.790902
			0.803191	0.414358	-1.64083	-0.118818
			0.462549	1.58792	-1.8034	-0.206545
			0.696095	0.765618	-2.29317	-0.154328
			-0.927794	-0.828692	-3.09214	0.209433
			-0.102221	0.108045	-2.0258	0.173438
			-0.139787	0.223481	-2.12238	0.252932
			0.676614	0.794331	-1.69009	-0.191626
			0.239049	-0.52473	-2.15685	0.0264982
			0.882812	0.132645	-1.49248	0.060383
			1.10259	0.760798	-1.6552	-0.0418576
			-0.76006	1.8882	-3.284	5.60798
			0.373975	0.613773	-1.36851	-0.255866
			-0.124353	-0.0311394	-2.69119	0.127924
			-0.0020686	1.09557	-1.2432	0.0615083
			0.609515	0.673446	-2.50853	-0.103772
			0.371415	0.578238	-1.88732	-0.119213
			-1.1806	-3.00547	-2.57189	1.10201
			0.789161	0.782684	-1.88197	0.174119
			0.779191	0.551876	-1.59935	0.299787
			1.1712	1.12179	-2.28216	-0.25259
			2.74905	2.04683	-7.87766	-5.07744
			39.8988	1.48173	-59.1582	-55.7531
			0.540642	1.34495	-3.11366	0.0838668
			-0.398175	-0.0972898	-3.42654	0.405962
			4.26447	4.0641	-1.82792	0.425893
			0.195099	6.15753	-5.16912	1.49169
			0.315298	0.109259	-2.24793	-0.168838
			1.63535	0.631341	-3.99455	-0.587981
			-2.23781	1.41682	-2.93034	1.01905
			0.153539	0.279183	-4.0106	-0.539033
			1.74031	1.50936	-2.53093	0.327589
			1.31767	0.527187	-2.90683	-0.0896665
			2.5479	3.39948	-3.03097	-0.128592
			1.35704	0.694724	-1.98418	0.087918
			2.62632	1.64393	-3.15542	0.0816321
			-1.66328	-1.07172	-3.2698	0.961652
			3.68932	4.08807	-3.96427	-0.194499
			1.07505	1.86758	-3.20934	0.155453
			1.45282	2.52959	-2.43291	0.0883504
			0.510505	0.219726	-1.85043	0.302641
			3.71498	4.55822	-2.974	-0.549141
			-1.41676	0.774092	-4.07032	0.575674
			1.80744	1.43676	-2.62821	0.0996551
			-0.766336	-1.86065	-4.65761	-0.0478657
			37.114	41.6546	-1.28593	-40.4635
			1.47759	-0.262728	-3.39362	-0.736889
			0.857493	0.569127	-3.14901	-0.182458
			0.542777	0.476354	-3.23425	0.702946
			1.5626	0.143305	-2.59547	0.233126
			1.09877	0.664448	-2.18519	0.221795
			28.8546	27.0036	-11.7364	-8.61466
			1.29162	1.24171	-2.32967	-0.170882
			0.862147	-0.580567	-2.09248	0.369755
			9.2489	9.07121	-3.09189	-6.72351
			1.5433	0.788496	-2.02959	-0.136207
			33.9961	26.5422	-12.924	-35.094
			-0.140879	0.385873	-6.90125	0.904884
			32.2562	30.3395	-15.675	2.49431
			1.20891	1.16395	-0.498652	0.430873
			-1.68051	0.671218	-3.76929	-0.0487848
			1.15897	0.746588	-1.63881	0.0954026
			32.3067	45.6518	-8.82341	-3.76816
			1.16235	0.964653	-2.09611	-0.282494
			3.61246	2.61139	-3.1599	-0.896911
			32.5418	36.2035	-13.2224	-5.33574
			1.03334	-1.6423	-3.34193	-0.790769
			2.28635	-0.415847	-3.73867	-0.278842
			10.0439	-2.99729	-5.10722	-13.5347
			0.389662	0.0530786	-2.81929	0.109396
			1.32121	0.0296033	-3.29959	0.520386
			0.625885	-0.331826	-1.771	-0.236687
			29.3693	31.2511	-4.73211	-39.9981
			10.5557	10.7617	-23.1037	5.54449
			1.3579	1.80746	-6.19641	12.547
			0.506673	0.590565	-2.21959	0.360448
			-1.58637	-2.21528	-7.66135	-4.52421
			-0.344044	-3.0496	-9.84163	-45.1343
			8.99941	22.5275	-19.7835	-4.96662
			1.29609	-1.37633	-18.8085	-3.93888
			chr7q	chr7p	chr3p	chr11q
			29.0558	51.4391	-27.5055	-46.5552
			24.7586	28.6647	-8.70274	-6.65924
			3.13275	3.11427	-8.10572	-5.655
			23.1997	5.03568	-8.7426	-26.5916
			0.142449	0.893283	-2.87208	0.790902
			0.803191	0.414358	-1.64083	-0.118818
			0.462549	1.58792	-1.8034	-0.206545
			0.696095	0.765618	-2.29317	-0.154328
			-0.927794	-0.828692	-3.09214	0.209433
			-0.102221	0.108045	-2.0258	0.173438
			-0.139787	0.223481	-2.12238	0.252932
			0.676614	0.794331	-1.69009	-0.191626
			0.239049	-0.52473	-2.15685	0.0264982
			0.882812	0.132645	-1.49248	0.060383
			1.10259	0.760798	-1.6552	-0.0418576
			-0.76006	1.8882	-3.284	5.60798
			0.373975	0.613773	-1.36851	-0.255866
			-0.124353	-0.0311394	-2.69119	0.127924
			-0.0020686	1.09557	-1.2432	0.0615083
			0.609515	0.673446	-2.50853	-0.103772
			0.371415	0.578238	-1.88732	-0.119213
			-1.1806	-3.00547	-2.57189	1.10201
			0.789161	0.782684	-1.88197	0.174119
			0.779191	0.551876	-1.59935	0.299787
			1.1712	1.12179	-2.28216	-0.25259
			2.74905	2.04683	-7.87766	-5.07744
			39.8988	1.48173	-59.1582	-55.7531
			0.540642	1.34495	-3.11366	0.0838668
			-0.398175	-0.0972898	-3.42654	0.405962
			4.26447	4.0641	-1.82792	0.425893
			0.195099	6.15753	-5.16912	1.49169
			0.315298	0.109259	-2.24793	-0.168838
			1.63535	0.631341	-3.99455	-0.587981
			-2.23781	1.41682	-2.93034	1.01905
			0.153539	0.279183	-4.0106	-0.539033
			1.74031	1.50936	-2.53093	0.327589
			1.31767	0.527187	-2.90683	-0.0896665
			2.5479	3.39948	-3.03097	-0.128592
			1.35704	0.694724	-1.98418	0.087918
			2.62632	1.64393	-3.15542	0.0816321
			-1.66328	-1.07172	-3.2698	0.961652
			3.68932	4.08807	-3.96427	-0.194499
			1.07505	1.86758	-3.20934	0.155453
			1.45282	2.52959	-2.43291	0.0883504
			0.510505	0.219726	-1.85043	0.302641
			3.71498	4.55822	-2.974	-0.549141
			-1.41676	0.774092	-4.07032	0.575674
			1.80744	1.43676	-2.62821	0.0996551
			-0.766336	-1.86065	-4.65761	-0.0478657
			37.114	41.6546	-1.28593	-40.4635
			1.47759	-0.262728	-3.39362	-0.736889
			0.857493	0.569127	-3.14901	-0.182458
			0.542777	0.476354	-3.23425	0.702946
			1.5626	0.143305	-2.59547	0.233126
			1.09877	0.664448	-2.18519	0.221795
			28.8546	27.0036	-11.7364	-8.61466
			1.29162	1.24171	-2.32967	-0.170882
			0.862147	-0.580567	-2.09248	0.369755
			9.2489	9.07121	-3.09189	-6.72351
			1.5433	0.788496	-2.02959	-0.136207
			33.9961	26.5422	-12.924	-35.094
			-0.140879	0.385873	-6.90125	0.904884
			32.2562	30.3395	-15.675	2.49431
			1.20891	1.16395	-0.498652	0.430873
			-1.68051	0.671218	-3.76929	-0.0487848
			1.15897	0.746588	-1.63881	0.0954026
			32.3067	45.6518	-8.82341	-3.76816
			1.16235	0.964653	-2.09611	-0.282494
			3.61246	2.61139	-3.1599	-0.896911
			32.5418	36.2035	-13.2224	-5.33574
			1.03334	-1.6423	-3.34193	-0.790769
			2.28635	-0.415847	-3.73867	-0.278842
			10.0439	-2.99729	-5.10722	-13.5347
			0.389662	0.0530786	-2.81929	0.109396
			1.32121	0.0296033	-3.29959	0.520386
			0.625885	-0.331826	-1.771	-0.236687
			29.3693	31.2511	-4.73211	-39.9981
			10.5557	10.7617	-23.1037	5.54449
			1.3579	1.80746	-6.19641	12.547
			0.506673	0.590565	-2.21959	0.360448
			-1.58637	-2.21528	-7.66135	-4.52421
			-0.344044	-3.0496	-9.84163	-45.1343
			8.99941	22.5275	-19.7835	-4.96662
			1.29609	-1.37633	-18.8085	-3.93888
			chr7q	chr7p	chr3p	chr11q
			29.0558	51.4391	-27.5055	-46.5552
			24.7586	28.6647	-8.70274	-6.65924
			3.13275	3.11427	-8.10572	-5.655
			23.1997	5.03568	-8.7426	-26.5916
			0.142449	0.893283	-2.87208	0.790902
			0.803191	0.414358	-1.64083	-0.118818
			0.462549	1.58792	-1.8034	-0.206545
			0.696095	0.765618	-2.29317	-0.154328
			-0.927794	-0.828692	-3.09214	0.209433
			-0.102221	0.108045	-2.0258	0.173438
			-0.139787	0.223481	-2.12238	0.252932
			0.676614	0.794331	-1.69009	-0.191626
			0.239049	-0.52473	-2.15685	0.0264982
			0.882812	0.132645	-1.49248	0.060383
			1.10259	0.760798	-1.6552	-0.0418576
			-0.76006	1.8882	-3.284	5.60798
			0.373975	0.613773	-1.36851	-0.255866
			-0.124353	-0.0311394	-2.69119	0.127924
			-0.0020686	1.09557	-1.2432	0.0615083
			0.609515	0.673446	-2.50853	-0.103772
			0.371415	0.578238	-1.88732	-0.119213
			-1.1806	-3.00547	-2.57189	1.10201
			0.789161	0.782684	-1.88197	0.174119
			0.779191	0.551876	-1.59935	0.299787
			1.1712	1.12179	-2.28216	-0.25259
			2.74905	2.04683	-7.87766	-5.07744
			39.8988	1.48173	-59.1582	-55.7531
			0.540642	1.34495	-3.11366	0.0838668
			-0.398175	-0.0972898	-3.42654	0.405962
			4.26447	4.0641	-1.82792	0.425893
			0.195099	6.15753	-5.16912	1.49169
			0.315298	0.109259	-2.24793	-0.168838
			1.63535	0.631341	-3.99455	-0.587981
			-2.23781	1.41682	-2.93034	1.01905
			0.153539	0.279183	-4.0106	-0.539033
			1.74031	1.50936	-2.53093	0.327589
			1.31767	0.527187	-2.90683	-0.0896665
			2.5479	3.39948	-3.03097	-0.128592
			1.35704	0.694724	-1.98418	0.087918
			2.62632	1.64393	-3.15542	0.0816321
			-1.66328	-1.07172	-3.2698	0.961652
			3.68932	4.08807	-3.96427	-0.194499
			1.07505	1.86758	-3.20934	0.155453
			1.45282	2.52959	-2.43291	0.0883504
			0.510505	0.219726	-1.85043	0.302641
			3.71498	4.55822	-2.974	-0.549141
			-1.41676	0.774092	-4.07032	0.575674
			1.80744	1.43676	-2.62821	0.0996551
			-0.766336	-1.86065	-4.65761	-0.0478657
			37.114	41.6546	-1.28593	-40.4635
			1.47759	-0.262728	-3.39362	-0.736889
			0.857493	0.569127	-3.14901	-0.182458
			0.542777	0.476354	-3.23425	0.702946
			1.5626	0.143305	-2.59547	0.233126
			1.09877	0.664448	-2.18519	0.221795
			28.8546	27.0036	-11.7364	-8.61466
			1.29162	1.24171	-2.32967	-0.170882
			0.862147	-0.580567	-2.09248	0.369755
			9.2489	9.07121	-3.09189	-6.72351
			1.5433	0.788496	-2.02959	-0.136207
			33.9961	26.5422	-12.924	-35.094
			-0.140879	0.385873	-6.90125	0.904884
			32.2562	30.3395	-15.675	2.49431
			1.20891	1.16395	-0.498652	0.430873
			-1.68051	0.671218	-3.76929	-0.0487848
			1.15897	0.746588	-1.63881	0.0954026
			32.3067	45.6518	-8.82341	-3.76816
			1.16235	0.964653	-2.09611	-0.282494
			3.61246	2.61139	-3.1599	-0.896911
			32.5418	36.2035	-13.2224	-5.33574
			1.03334	-1.6423	-3.34193	-0.790769
			2.28635	-0.415847	-3.73867	-0.278842
			10.0439	-2.99729	-5.10722	-13.5347
			0.389662	0.0530786	-2.81929	0.109396
			1.32121	0.0296033	-3.29959	0.520386
			0.625885	-0.331826	-1.771	-0.236687
			29.3693	31.2511	-4.73211	-39.9981
			10.5557	10.7617	-23.1037	5.54449
			1.3579	1.80746	-6.19641	12.547
			0.506673	0.590565	-2.21959	0.360448
			-1.58637	-2.21528	-7.66135	-4.52421
			-0.344044	-3.0496	-9.84163	-45.1343
			8.99941	22.5275	-19.7835	-4.96662
			1.29609	-1.37633	-18.8085	-3.93888
			chr7q	chr7p	chr3p	chr11q
			29.0558	51.4391	-27.5055	-46.5552
			24.7586	28.6647	-8.70274	-6.65924
			3.13275	3.11427	-8.10572	-5.655
			23.1997	5.03568	-8.7426	-26.5916
			0.142449	0.893283	-2.87208	0.790902
			0.803191	0.414358	-1.64083	-0.118818
			0.462549	1.58792	-1.8034	-0.206545
			0.696095	0.765618	-2.29317	-0.154328
			-0.927794	-0.828692	-3.09214	0.209433
			-0.102221	0.108045	-2.0258	0.173438
			-0.139787	0.223481	-2.12238	0.252932
			0.676614	0.794331	-1.69009	-0.191626
			0.239049	-0.52473	-2.15685	0.0264982
			0.882812	0.132645	-1.49248	0.060383
			1.10259	0.760798	-1.6552	-0.0418576
			-0.76006	1.8882	-3.284	5.60798
			0.373975	0.613773	-1.36851	-0.255866
			-0.124353	-0.0311394	-2.69119	0.127924
			-0.0020686	1.09557	-1.2432	0.0615083
			0.609515	0.673446	-2.50853	-0.103772
			0.371415	0.578238	-1.88732	-0.119213
			-1.1806	-3.00547	-2.57189	1.10201
			0.789161	0.782684	-1.88197	0.174119
			0.779191	0.551876	-1.59935	0.299787
			1.1712	1.12179	-2.28216	-0.25259
			2.74905	2.04683	-7.87766	-5.07744
			39.8988	1.48173	-59.1582	-55.7531
			0.540642	1.34495	-3.11366	0.0838668
			-0.398175	-0.0972898	-3.42654	0.405962
			4.26447	4.0641	-1.82792	0.425893
			0.195099	6.15753	-5.16912	1.49169
			0.315298	0.109259	-2.24793	-0.168838
			1.63535	0.631341	-3.99455	-0.587981
			-2.23781	1.41682	-2.93034	1.01905
			0.153539	0.279183	-4.0106	-0.539033
			1.74031	1.50936	-2.53093	0.327589
			1.31767	0.527187	-2.90683	-0.0896665
			2.5479	3.39948	-3.03097	-0.128592
			1.35704	0.694724	-1.98418	0.087918
			2.62632	1.64393	-3.15542	0.0816321
			-1.66328	-1.07172	-3.2698	0.961652
			3.68932	4.08807	-3.96427	-0.194499
			1.07505	1.86758	-3.20934	0.155453
			1.45282	2.52959	-2.43291	0.0883504
			0.510505	0.219726	-1.85043	0.302641
			3.71498	4.55822	-2.974	-0.549141
			-1.41676	0.774092	-4.07032	0.575674
			1.80744	1.43676	-2.62821	0.0996551
			-0.766336	-1.86065	-4.65761	-0.0478657
			37.114	41.6546	-1.28593	-40.4635
			1.47759	-0.262728	-3.39362	-0.736889
			0.857493	0.569127	-3.14901	-0.182458
			0.542777	0.476354	-3.23425	0.702946
			1.5626	0.143305	-2.59547	0.233126
			1.09877	0.664448	-2.18519	0.221795
			28.8546	27.0036	-11.7364	-8.61466
			1.29162	1.24171	-2.32967	-0.170882
			0.862147	-0.580567	-2.09248	0.369755
			9.2489	9.07121	-3.09189	-6.72351
			1.5433	0.788496	-2.02959	-0.136207
			33.9961	26.5422	-12.924	-35.094
			-0.140879	0.385873	-6.90125	0.904884
			32.2562	30.3395	-15.675	2.49431
			1.20891	1.16395	-0.498652	0.430873
			-1.68051	0.671218	-3.76929	-0.0487848
			1.15897	0.746588	-1.63881	0.0954026
			32.3067	45.6518	-8.82341	-3.76816
			1.16235	0.964653	-2.09611	-0.282494
			3.61246	2.61139	-3.1599	-0.896911
			32.5418	36.2035	-13.2224	-5.33574
			1.03334	-1.6423	-3.34193	-0.790769
			2.28635	-0.415847	-3.73867	-0.278842
			10.0439	-2.99729	-5.10722	-13.5347
			0.389662	0.0530786	-2.81929	0.109396
			1.32121	0.0296033	-3.29959	0.520386
			0.625885	-0.331826	-1.771	-0.236687
			29.3693	31.2511	-4.73211	-39.9981
			10.5557	10.7617	-23.1037	5.54449
			1.3579	1.80746	-6.19641	12.547
			0.506673	0.590565	-2.21959	0.360448
			-1.58637	-2.21528	-7.66135	-4.52421
			-0.344044	-3.0496	-9.84163	-45.1343
			8.99941	22.5275	-19.7835	-4.96662
			1.29609	-1.37633	-18.8085	-3.93888
			chr7q	chr7p	chr3p	chr11q
			29.0558	51.4391	-27.5055	-46.5552
			24.7586	28.6647	-8.70274	-6.65924
			3.13275	3.11427	-8.10572	-5.655
			23.1997	5.03568	-8.7426	-26.5916
			0.142449	0.893283	-2.87208	0.790902
			0.803191	0.414358	-1.64083	-0.118818
			0.462549	1.58792	-1.8034	-0.206545
			0.696095	0.765618	-2.29317	-0.154328
			-0.927794	-0.828692	-3.09214	0.209433
			-0.102221	0.108045	-2.0258	0.173438
			-0.139787	0.223481	-2.12238	0.252932
			0.676614	0.794331	-1.69009	-0.191626
			0.239049	-0.52473	-2.15685	0.0264982
			0.882812	0.132645	-1.49248	0.060383
			1.10259	0.760798	-1.6552	-0.0418576
			-0.76006	1.8882	-3.284	5.60798
			0.373975	0.613773	-1.36851	-0.255866
			-0.124353	-0.0311394	-2.69119	0.127924
			-0.0020686	1.09557	-1.2432	0.0615083
			0.609515	0.673446	-2.50853	-0.103772
			0.371415	0.578238	-1.88732	-0.119213
			-1.1806	-3.00547	-2.57189	1.10201
			0.789161	0.782684	-1.88197	0.174119
			0.779191	0.551876	-1.59935	0.299787
			1.1712	1.12179	-2.28216	-0.25259
			2.74905	2.04683	-7.87766	-5.07744
			39.8988	1.48173	-59.1582	-55.7531
			0.540642	1.34495	-3.11366	0.0838668
			-0.398175	-0.0972898	-3.42654	0.405962
			4.26447	4.0641	-1.82792	0.425893
			0.195099	6.15753	-5.16912	1.49169
			0.315298	0.109259	-2.24793	-0.168838
			1.63535	0.631341	-3.99455	-0.587981
			-2.23781	1.41682	-2.93034	1.01905
			0.153539	0.279183	-4.0106	-0.539033
			1.74031	1.50936	-2.53093	0.327589
			1.31767	0.527187	-2.90683	-0.0896665
			2.5479	3.39948	-3.03097	-0.128592
			1.35704	0.694724	-1.98418	0.087918
			2.62632	1.64393	-3.15542	0.0816321
			-1.66328	-1.07172	-3.2698	0.961652
			3.68932	4.08807	-3.96427	-0.194499
			1.07505	1.86758	-3.20934	0.155453
			1.45282	2.52959	-2.43291	0.0883504
			0.510505	0.219726	-1.85043	0.302641
			3.71498	4.55822	-2.974	-0.549141
			-1.41676	0.774092	-4.07032	0.575674
			1.80744	1.43676	-2.62821	0.0996551
			-0.766336	-1.86065	-4.65761	-0.0478657
			37.114	41.6546	-1.28593	-40.4635
			1.47759	-0.262728	-3.39362	-0.736889
			0.857493	0.569127	-3.14901	-0.182458
			0.542777	0.476354	-3.23425	0.702946
			1.5626	0.143305	-2.59547	0.233126
			1.09877	0.664448	-2.18519	0.221795
			28.8546	27.0036	-11.7364	-8.61466
			1.29162	1.24171	-2.32967	-0.170882
			0.862147	-0.580567	-2.09248	0.369755
			9.2489	9.07121	-3.09189	-6.72351
			1.5433	0.788496	-2.02959	-0.136207
			33.9961	26.5422	-12.924	-35.094
			-0.140879	0.385873	-6.90125	0.904884
			32.2562	30.3395	-15.675	2.49431
			1.20891	1.16395	-0.498652	0.430873
			-1.68051	0.671218	-3.76929	-0.0487848
			1.15897	0.746588	-1.63881	0.0954026
			32.3067	45.6518	-8.82341	-3.76816
			1.16235	0.964653	-2.09611	-0.282494
			3.61246	2.61139	-3.1599	-0.896911
			32.5418	36.2035	-13.2224	-5.33574
			1.03334	-1.6423	-3.34193	-0.790769
			2.28635	-0.415847	-3.73867	-0.278842
			10.0439	-2.99729	-5.10722	-13.5347
			0.389662	0.0530786	-2.81929	0.109396
			1.32121	0.0296033	-3.29959	0.520386
			0.625885	-0.331826	-1.771	-0.236687
			29.3693	31.2511	-4.73211	-39.9981
			10.5557	10.7617	-23.1037	5.54449
			1.3579	1.80746	-6.19641	12.547
			0.506673	0.590565	-2.21959	0.360448
			-1.58637	-2.21528	-7.66135	-4.52421
			-0.344044	-3.0496	-9.84163	-45.1343
			8.99941	22.5275	-19.7835	-4.96662
			1.29609	-1.37633	-18.8085	-3.93888
			chr7q	chr7p	chr3p	chr11q
			29.0558	51.4391	-27.5055	-46.5552
			24.7586	28.6647	-8.70274	-6.65924
			3.13275	3.11427	-8.10572	-5.655
			23.1997	5.03568	-8.7426	-26.5916
			0.142449	0.893283	-2.87208	0.790902
			0.803191	0.414358	-1.64083	-0.118818
			0.462549	1.58792	-1.8034	-0.206545
			0.696095	0.765618	-2.29317	-0.154328
			-0.927794	-0.828692	-3.09214	0.209433
			-0.102221	0.108045	-2.0258	0.173438
			-0.139787	0.223481	-2.12238	0.252932
			0.676614	0.794331	-1.69009	-0.191626
			0.239049	-0.52473	-2.15685	0.0264982
			0.882812	0.132645	-1.49248	0.060383
			1.10259	0.760798	-1.6552	-0.0418576
			-0.76006	1.8882	-3.284	5.60798
			0.373975	0.613773	-1.36851	-0.255866
			-0.124353	-0.0311394	-2.69119	0.127924
			-0.0020686	1.09557	-1.2432	0.0615083
			0.609515	0.673446	-2.50853	-0.103772
			0.371415	0.578238	-1.88732	-0.119213
			-1.1806	-3.00547	-2.57189	1.10201
			0.789161	0.782684	-1.88197	0.174119
			0.779191	0.551876	-1.59935	0.299787
			1.1712	1.12179	-2.28216	-0.25259
			2.74905	2.04683	-7.87766	-5.07744
			39.8988	1.48173	-59.1582	-55.7531
			0.540642	1.34495	-3.11366	0.0838668
			-0.398175	-0.0972898	-3.42654	0.405962
			4.26447	4.0641	-1.82792	0.425893
			0.195099	6.15753	-5.16912	1.49169
			0.315298	0.109259	-2.24793	-0.168838
			1.63535	0.631341	-3.99455	-0.587981
			-2.23781	1.41682	-2.93034	1.01905
			0.153539	0.279183	-4.0106	-0.539033
			1.74031	1.50936	-2.53093	0.327589
			1.31767	0.527187	-2.90683	-0.0896665
			2.5479	3.39948	-3.03097	-0.128592
			1.35704	0.694724	-1.98418	0.087918
			2.62632	1.64393	-3.15542	0.0816321
			-1.66328	-1.07172	-3.2698	0.961652
			3.68932	4.08807	-3.96427	-0.194499
			1.07505	1.86758	-3.20934	0.155453
			1.45282	2.52959	-2.43291	0.0883504
			0.510505	0.219726	-1.85043	0.302641
			3.71498	4.55822	-2.974	-0.549141
			-1.41676	0.774092	-4.07032	0.575674
			1.80744	1.43676	-2.62821	0.0996551
			-0.766336	-1.86065	-4.65761	-0.0478657
			37.114	41.6546	-1.28593	-40.4635
			1.47759	-0.262728	-3.39362	-0.736889
			0.857493	0.569127	-3.14901	-0.182458
			0.542777	0.476354	-3.23425	0.702946
			1.5626	0.143305	-2.59547	0.233126
			1.09877	0.664448	-2.18519	0.221795
			28.8546	27.0036	-11.7364	-8.61466
			1.29162	1.24171	-2.32967	-0.170882
			0.862147	-0.580567	-2.09248	0.369755
			9.2489	9.07121	-3.09189	-6.72351
			1.5433	0.788496	-2.02959	-0.136207
			33.9961	26.5422	-12.924	-35.094
			-0.140879	0.385873	-6.90125	0.904884
			32.2562	30.3395	-15.675	2.49431
			1.20891	1.16395	-0.498652	0.430873
			-1.68051	0.671218	-3.76929	-0.0487848
			1.15897	0.746588	-1.63881	0.0954026
			32.3067	45.6518	-8.82341	-3.76816
			1.16235	0.964653	-2.09611	-0.282494
			3.61246	2.61139	-3.1599	-0.896911
			32.5418	36.2035	-13.2224	-5.33574
			1.03334	-1.6423	-3.34193	-0.790769
			2.28635	-0.415847	-3.73867	-0.278842
			10.0439	-2.99729	-5.10722	-13.5347
			0.389662	0.0530786	-2.81929	0.109396
			1.32121	0.0296033	-3.29959	0.520386
			0.625885	-0.331826	-1.771	-0.236687
			29.3693	31.2511	-4.73211	-39.9981
			10.5557	10.7617	-23.1037	5.54449
			1.3579	1.80746	-6.19641	12.547
			0.506673	0.590565	-2.21959	0.360448
			-1.58637	-2.21528	-7.66135	-4.52421
			-0.344044	-3.0496	-9.84163	-45.1343
			8.99941	22.5275	-19.7835	-4.96662
			1.29609	-1.37633	-18.8085	-3.93888
			chr7q	chr7p	chr3p	chr11q
			29.0558	51.4391	-27.5055	-46.5552
			24.7586	28.6647	-8.70274	-6.65924
			3.13275	3.11427	-8.10572	-5.655
			23.1997	5.03568	-8.7426	-26.5916
			0.142449	0.893283	-2.87208	0.790902
			0.803191	0.414358	-1.64083	-0.118818
			0.462549	1.58792	-1.8034	-0.206545
			0.696095	0.765618	-2.29317	-0.154328
			-0.927794	-0.828692	-3.09214	0.209433
			-0.102221	0.108045	-2.0258	0.173438
			-0.139787	0.223481	-2.12238	0.252932
			0.676614	0.794331	-1.69009	-0.191626
			0.239049	-0.52473	-2.15685	0.0264982
			0.882812	0.132645	-1.49248	0.060383
			1.10259	0.760798	-1.6552	-0.0418576
			-0.76006	1.8882	-3.284	5.60798
			0.373975	0.613773	-1.36851	-0.255866
			-0.124353	-0.0311394	-2.69119	0.127924
			-0.0020686	1.09557	-1.2432	0.0615083
			0.609515	0.673446	-2.50853	-0.103772
			0.371415	0.578238	-1.88732	-0.119213
			-1.1806	-3.00547	-2.57189	1.10201
			0.789161	0.782684	-1.88197	0.174119
			0.779191	0.551876	-1.59935	0.299787
			1.1712	1.12179	-2.28216	-0.25259
			2.74905	2.04683	-7.87766	-5.07744
			39.8988	1.48173	-59.1582	-55.7531
			0.540642	1.34495	-3.11366	0.0838668
			-0.398175	-0.0972898	-3.42654	0.405962
			4.26447	4.0641	-1.82792	0.425893
			0.195099	6.15753	-5.16912	1.49169
			0.315298	0.109259	-2.24793	-0.168838
			1.63535	0.631341	-3.99455	-0.587981
			-2.23781	1.41682	-2.93034	1.01905
			0.153539	0.279183	-4.0106	-0.539033
			1.74031	1.50936	-2.53093	0.327589
			1.31767	0.527187	-2.90683	-0.0896665
			2.5479	3.39948	-3.03097	-0.128592
			1.35704	0.694724	-1.98418	0.087918
			2.62632	1.64393	-3.15542	0.0816321
			-1.66328	-1.07172	-3.2698	0.961652
			3.68932	4.08807	-3.96427	-0.194499
			1.07505	1.86758	-3.20934	0.155453
			1.45282	2.52959	-2.43291	0.0883504
			0.510505	0.219726	-1.85043	0.302641
			3.71498	4.55822	-2.974	-0.549141
			-1.41676	0.774092	-4.07032	0.575674
			1.80744	1.43676	-2.62821	0.0996551
			-0.766336	-1.86065	-4.65761	-0.0478657
			37.114	41.6546	-1.28593	-40.4635
			1.47759	-0.262728	-3.39362	-0.736889
			0.857493	0.569127	-3.14901	-0.182458
			0.542777	0.476354	-3.23425	0.702946
			1.5626	0.143305	-2.59547	0.233126
			1.09877	0.664448	-2.18519	0.221795
			28.8546	27.0036	-11.7364	-8.61466
			1.29162	1.24171	-2.32967	-0.170882
			0.862147	-0.580567	-2.09248	0.369755
			9.2489	9.07121	-3.09189	-6.72351
			1.5433	0.788496	-2.02959	-0.136207
			33.9961	26.5422	-12.924	-35.094
			-0.140879	0.385873	-6.90125	0.904884
			32.2562	30.3395	-15.675	2.49431
			1.20891	1.16395	-0.498652	0.430873
			-1.68051	0.671218	-3.76929	-0.0487848
			1.15897	0.746588	-1.63881	0.0954026
			32.3067	45.6518	-8.82341	-3.76816
			1.16235	0.964653	-2.09611	-0.282494
			3.61246	2.61139	-3.1599	-0.896911
			32.5418	36.2035	-13.2224	-5.33574
			1.03334	-1.6423	-3.34193	-0.790769
			2.28635	-0.415847	-3.73867	-0.278842
			10.0439	-2.99729	-5.10722	-13.5347
			0.389662	0.0530786	-2.81929	0.109396
			1.32121	0.0296033	-3.29959	0.520386
			0.625885	-0.331826	-1.771	-0.236687
			29.3693	31.2511	-4.73211	-39.9981
			10.5557	10.7617	-23.1037	5.54449
			1.3579	1.80746	-6.19641	12.547
			0.506673	0.590565	-2.21959	0.360448
			-1.58637	-2.21528	-7.66135	-4.52421
			-0.344044	-3.0496	-9.84163	-45.1343
			8.99941	22.5275	-19.7835	-4.96662
			1.29609	-1.37633	-18.8085	-3.93888
			chr7q	chr7p	chr3p	chr11q
			29.0558	51.4391	-27.5055	-46.5552
			24.7586	28.6647	-8.70274	-6.65924
			3.13275	3.11427	-8.10572	-5.655
			23.1997	5.03568	-8.7426	-26.5916
			0.142449	0.893283	-2.87208	0.790902
			0.803191	0.414358	-1.64083	-0.118818
			0.462549	1.58792	-1.8034	-0.206545
			0.696095	0.765618	-2.29317	-0.154328
			-0.927794	-0.828692	-3.09214	0.209433
			-0.102221	0.108045	-2.0258	0.173438
			-0.139787	0.223481	-2.12238	0.252932
			0.676614	0.794331	-1.69009	-0.191626
			0.239049	-0.52473	-2.15685	0.0264982
			0.882812	0.132645	-1.49248	0.060383
			1.10259	0.760798	-1.6552	-0.0418576
			-0.76006	1.8882	-3.284	5.60798
			0.373975	0.613773	-1.36851	-0.255866
			-0.124353	-0.0311394	-2.69119	0.127924
			-0.0020686	1.09557	-1.2432	0.0615083
			0.609515	0.673446	-2.50853	-0.103772
			0.371415	0.578238	-1.88732	-0.119213
			-1.1806	-3.00547	-2.57189	1.10201
			0.789161	0.782684	-1.88197	0.174119
			0.779191	0.551876	-1.59935	0.299787
			1.1712	1.12179	-2.28216	-0.25259
			2.74905	2.04683	-7.87766	-5.07744
			39.8988	1.48173	-59.1582	-55.7531
			0.540642	1.34495	-3.11366	0.0838668
			-0.398175	-0.0972898	-3.42654	0.405962
			4.26447	4.0641	-1.82792	0.425893
			0.195099	6.15753	-5.16912	1.49169
			0.315298	0.109259	-2.24793	-0.168838
			1.63535	0.631341	-3.99455	-0.587981
			-2.23781	1.41682	-2.93034	1.01905
			0.153539	0.279183	-4.0106	-0.539033
			1.74031	1.50936	-2.53093	0.327589
			1.31767	0.527187	-2.90683	-0.0896665
			2.5479	3.39948	-3.03097	-0.128592
			1.35704	0.694724	-1.98418	0.087918
			2.62632	1.64393	-3.15542	0.0816321
			-1.66328	-1.07172	-3.2698	0.961652
			3.68932	4.08807	-3.96427	-0.194499
			1.07505	1.86758	-3.20934	0.155453
			1.45282	2.52959	-2.43291	0.0883504
			0.510505	0.219726	-1.85043	0.302641
			3.71498	4.55822	-2.974	-0.549141
			-1.41676	0.774092	-4.07032	0.575674
			1.80744	1.43676	-2.62821	0.0996551
			-0.766336	-1.86065	-4.65761	-0.0478657
			37.114	41.6546	-1.28593	-40.4635
			1.47759	-0.262728	-3.39362	-0.736889
			0.857493	0.569127	-3.14901	-0.182458
			0.542777	0.476354	-3.23425	0.702946
			1.5626	0.143305	-2.59547	0.233126
			1.09877	0.664448	-2.18519	0.221795
			28.8546	27.0036	-11.7364	-8.61466
			1.29162	1.24171	-2.32967	-0.170882
			0.862147	-0.580567	-2.09248	0.369755
			9.2489	9.07121	-3.09189	-6.72351
			1.5433	0.788496	-2.02959	-0.136207
			33.9961	26.5422	-12.924	-35.094
			-0.140879	0.385873	-6.90125	0.904884
			32.2562	30.3395	-15.675	2.49431
			1.20891	1.16395	-0.498652	0.430873
			-1.68051	0.671218	-3.76929	-0.0487848
			1.15897	0.746588	-1.63881	0.0954026
			32.3067	45.6518	-8.82341	-3.76816
			1.16235	0.964653	-2.09611	-0.282494
			3.61246	2.61139	-3.1599	-0.896911
			32.5418	36.2035	-13.2224	-5.33574
			1.03334	-1.6423	-3.34193	-0.790769
			2.28635	-0.415847	-3.73867	-0.278842
			10.0439	-2.99729	-5.10722	-13.5347
			0.389662	0.0530786	-2.81929	0.109396
			1.32121	0.0296033	-3.29959	0.520386
			0.625885	-0.331826	-1.771	-0.236687
			29.3693	31.2511	-4.73211	-39.9981
			10.5557	10.7617	-23.1037	5.54449
			1.3579	1.80746	-6.19641	12.547
			0.506673	0.590565	-2.21959	0.360448
			-1.58637	-2.21528	-7.66135	-4.52421
			-0.344044	-3.0496	-9.84163	-45.1343
			8.99941	22.5275	-19.7835	-4.96662
			1.29609	-1.37633	-18.8085	-3.93888
			chr7q	chr7p	chr3p	chr11q
			29.0558	51.4391	-27.5055	-46.5552
			24.7586	28.6647	-8.70274	-6.65924
			3.13275	3.11427	-8.10572	-5.655
			23.1997	5.03568	-8.7426	-26.5916
			0.142449	0.893283	-2.87208	0.790902
			0.803191	0.414358	-1.64083	-0.118818
			0.462549	1.58792	-1.8034	-0.206545
			0.696095	0.765618	-2.29317	-0.154328
			-0.927794	-0.828692	-3.09214	0.209433
			-0.102221	0.108045	-2.0258	0.173438
			-0.139787	0.223481	-2.12238	0.252932
			0.676614	0.794331	-1.69009	-0.191626
			0.239049	-0.52473	-2.15685	0.0264982
			0.882812	0.132645	-1.49248	0.060383
			1.10259	0.760798	-1.6552	-0.0418576
			-0.76006	1.8882	-3.284	5.60798
			0.373975	0.613773	-1.36851	-0.255866
			-0.124353	-0.0311394	-2.69119	0.127924
			-0.0020686	1.09557	-1.2432	0.0615083
			0.609515	0.673446	-2.50853	-0.103772
			0.371415	0.578238	-1.88732	-0.119213
			-1.1806	-3.00547	-2.57189	1.10201
			0.789161	0.782684	-1.88197	0.174119
			0.779191	0.551876	-1.59935	0.299787
			1.1712	1.12179	-2.28216	-0.25259
			2.74905	2.04683	-7.87766	-5.07744
			39.8988	1.48173	-59.1582	-55.7531
			0.540642	1.34495	-3.11366	0.0838668
			-0.398175	-0.0972898	-3.42654	0.405962
			4.26447	4.0641	-1.82792	0.425893
			0.195099	6.15753	-5.16912	1.49169
			0.315298	0.109259	-2.24793	-0.168838
			1.63535	0.631341	-3.99455	-0.587981
			-2.23781	1.41682	-2.93034	1.01905
			0.153539	0.279183	-4.0106	-0.539033
			1.74031	1.50936	-2.53093	0.327589
			1.31767	0.527187	-2.90683	-0.0896665
			2.5479	3.39948	-3.03097	-0.128592
			1.35704	0.694724	-1.98418	0.087918
			2.62632	1.64393	-3.15542	0.0816321
			-1.66328	-1.07172	-3.2698	0.961652
			3.68932	4.08807	-3.96427	-0.194499
			1.07505	1.86758	-3.20934	0.155453
			1.45282	2.52959	-2.43291	0.0883504
			0.510505	0.219726	-1.85043	0.302641
			3.71498	4.55822	-2.974	-0.549141
			-1.41676	0.774092	-4.07032	0.575674
			1.80744	1.43676	-2.62821	0.0996551
			-0.766336	-1.86065	-4.65761	-0.0478657
			37.114	41.6546	-1.28593	-40.4635
			1.47759	-0.262728	-3.39362	-0.736889
			0.857493	0.569127	-3.14901	-0.182458
			0.542777	0.476354	-3.23425	0.702946
			1.5626	0.143305	-2.59547	0.233126
			1.09877	0.664448	-2.18519	0.221795
			28.8546	27.0036	-11.7364	-8.61466
			1.29162	1.24171	-2.32967	-0.170882
			0.862147	-0.580567	-2.09248	0.369755
			9.2489	9.07121	-3.09189	-6.72351
			1.5433	0.788496	-2.02959	-0.136207
			33.9961	26.5422	-12.924	-35.094
			-0.140879	0.385873	-6.90125	0.904884
			32.2562	30.3395	-15.675	2.49431
			1.20891	1.16395	-0.498652	0.430873
			-1.68051	0.671218	-3.76929	-0.0487848
			1.15897	0.746588	-1.63881	0.0954026
			32.3067	45.6518	-8.82341	-3.76816
			1.16235	0.964653	-2.09611	-0.282494
			3.61246	2.61139	-3.1599	-0.896911
			32.5418	36.2035	-13.2224	-5.33574
			1.03334	-1.6423	-3.34193	-0.790769
			2.28635	-0.415847	-3.73867	-0.278842
			10.0439	-2.99729	-5.10722	-13.5347
			0.389662	0.0530786	-2.81929	0.109396
			1.32121	0.0296033	-3.29959	0.520386
			0.625885	-0.331826	-1.771	-0.236687
			29.3693	31.2511	-4.73211	-39.9981
			10.5557	10.7617	-23.1037	5.54449
			1.3579	1.80746	-6.19641	12.547
			0.506673	0.590565	-2.21959	0.360448
			-1.58637	-2.21528	-7.66135	-4.52421
			-0.344044	-3.0496	-9.84163	-45.1343
			8.99941	22.5275	-19.7835	-4.96662
			1.29609	-1.37633	-18.8085	-3.93888
			chr7q	chr7p	chr3p	chr11q
			29.0558	51.4391	-27.5055	-46.5552
			24.7586	28.6647	-8.70274	-6.65924
			3.13275	3.11427	-8.10572	-5.655
			23.1997	5.03568	-8.7426	-26.5916
			0.142449	0.893283	-2.87208	0.790902
			0.803191	0.414358	-1.64083	-0.118818
			0.462549	1.58792	-1.8034	-0.206545
			0.696095	0.765618	-2.29317	-0.154328
			-0.927794	-0.828692	-3.09214	0.209433
			-0.102221	0.108045	-2.0258	0.173438
			-0.139787	0.223481	-2.12238	0.252932
			0.676614	0.794331	-1.69009	-0.191626
			0.239049	-0.52473	-2.15685	0.0264982
			0.882812	0.132645	-1.49248	0.060383
			1.10259	0.760798	-1.6552	-0.0418576
			-0.76006	1.8882	-3.284	5.60798
			0.373975	0.613773	-1.36851	-0.255866
			-0.124353	-0.0311394	-2.69119	0.127924
			-0.0020686	1.09557	-1.2432	0.0615083
			0.609515	0.673446	-2.50853	-0.103772
			0.371415	0.578238	-1.88732	-0.119213
			-1.1806	-3.00547	-2.57189	1.10201
			0.789161	0.782684	-1.88197	0.174119
			0.779191	0.551876	-1.59935	0.299787
			1.1712	1.12179	-2.28216	-0.25259
			2.74905	2.04683	-7.87766	-5.07744
			39.8988	1.48173	-59.1582	-55.7531
			0.540642	1.34495	-3.11366	0.0838668
			-0.398175	-0.0972898	-3.42654	0.405962
			4.26447	4.0641	-1.82792	0.425893
			0.195099	6.15753	-5.16912	1.49169
			0.315298	0.109259	-2.24793	-0.168838
			1.63535	0.631341	-3.99455	-0.587981
			-2.23781	1.41682	-2.93034	1.01905
			0.153539	0.279183	-4.0106	-0.539033
			1.74031	1.50936	-2.53093	0.327589
			1.31767	0.527187	-2.90683	-0.0896665
			2.5479	3.39948	-3.03097	-0.128592
			1.35704	0.694724	-1.98418	0.087918
			2.62632	1.64393	-3.15542	0.0816321
			-1.66328	-1.07172	-3.2698	0.961652
			3.68932	4.08807	-3.96427	-0.194499
			1.07505	1.86758	-3.20934	0.155453
			1.45282	2.52959	-2.43291	0.0883504
			0.510505	0.219726	-1.85043	0.302641
			3.71498	4.55822	-2.974	-0.549141
			-1.41676	0.774092	-4.07032	0.575674
			1.80744	1.43676	-2.62821	0.0996551
			-0.766336	-1.86065	-4.65761	-0.0478657
			37.114	41.6546	-1.28593	-40.4635
			1.47759	-0.262728	-3.39362	-0.736889
			0.857493	0.569127	-3.14901	-0.182458
			0.542777	0.476354	-3.23425	0.702946
			1.5626	0.143305	-2.59547	0.233126
			1.09877	0.664448	-2.18519	0.221795
			28.8546	27.0036	-11.7364	-8.61466
			1.29162	1.24171	-2.32967	-0.170882
			0.862147	-0.580567	-2.09248	0.369755
			9.2489	9.07121	-3.09189	-6.72351
			1.5433	0.788496	-2.02959	-0.136207
			33.9961	26.5422	-12.924	-35.094
			-0.140879	0.385873	-6.90125	0.904884
			32.2562	30.3395	-15.675	2.49431
			1.20891	1.16395	-0.498652	0.430873
			-1.68051	0.671218	-3.76929	-0.0487848
			1.15897	0.746588	-1.63881	0.0954026
			32.3067	45.6518	-8.82341	-3.76816
			1.16235	0.964653	-2.09611	-0.282494
			3.61246	2.61139	-3.1599	-0.896911
			32.5418	36.2035	-13.2224	-5.33574
			1.03334	-1.6423	-3.34193	-0.790769
			2.28635	-0.415847	-3.73867	-0.278842
			10.0439	-2.99729	-5.10722	-13.5347
			0.389662	0.0530786	-2.81929	0.109396
			1.32121	0.0296033	-3.29959	0.520386
			0.625885	-0.331826	-1.771	-0.236687
			29.3693	31.2511	-4.73211	-39.9981
			10.5557	10.7617	-23.1037	5.54449
			1.3579	1.80746	-6.19641	12.547
			0.506673	0.590565	-2.21959	0.360448
			-1.58637	-2.21528	-7.66135	-4.52421
			-0.344044	-3.0496	-9.84163	-45.1343
			8.99941	22.5275	-19.7835	-4.96662
			1.29609	-1.37633	-18.8085	-3.93888
			chr7q	chr7p	chr3p	chr11q
			29.0558	51.4391	-27.5055	-46.5552
			24.7586	28.6647	-8.70274	-6.65924
			3.13275	3.11427	-8.10572	-5.655
			23.1997	5.03568	-8.7426	-26.5916
			0.142449	0.893283	-2.87208	0.790902
			0.803191	0.414358	-1.64083	-0.118818
			0.462549	1.58792	-1.8034	-0.206545
			0.696095	0.765618	-2.29317	-0.154328
			-0.927794	-0.828692	-3.09214	0.209433
			-0.102221	0.108045	-2.0258	0.173438
			-0.139787	0.223481	-2.12238	0.252932
			0.676614	0.794331	-1.69009	-0.191626
			0.239049	-0.52473	-2.15685	0.0264982
			0.882812	0.132645	-1.49248	0.060383
			1.10259	0.760798	-1.6552	-0.0418576
			-0.76006	1.8882	-3.284	5.60798
			0.373975	0.613773	-1.36851	-0.255866
			-0.124353	-0.0311394	-2.69119	0.127924
			-0.0020686	1.09557	-1.2432	0.0615083
			0.609515	0.673446	-2.50853	-0.103772
			0.371415	0.578238	-1.88732	-0.119213
			-1.1806	-3.00547	-2.57189	1.10201
			0.789161	0.782684	-1.88197	0.174119
			0.779191	0.551876	-1.59935	0.299787
			1.1712	1.12179	-2.28216	-0.25259
			2.74905	2.04683	-7.87766	-5.07744
			39.8988	1.48173	-59.1582	-55.7531
			0.540642	1.34495	-3.11366	0.0838668
			-0.398175	-0.0972898	-3.42654	0.405962
			4.26447	4.0641	-1.82792	0.425893
			0.195099	6.15753	-5.16912	1.49169
			0.315298	0.109259	-2.24793	-0.168838
			1.63535	0.631341	-3.99455	-0.587981
			-2.23781	1.41682	-2.93034	1.01905
			0.153539	0.279183	-4.0106	-0.539033
			1.74031	1.50936	-2.53093	0.327589
			1.31767	0.527187	-2.90683	-0.0896665
			2.5479	3.39948	-3.03097	-0.128592
			1.35704	0.694724	-1.98418	0.087918
			2.62632	1.64393	-3.15542	0.0816321
			-1.66328	-1.07172	-3.2698	0.961652
			3.68932	4.08807	-3.96427	-0.194499
			1.07505	1.86758	-3.20934	0.155453
			1.45282	2.52959	-2.43291	0.0883504
			0.510505	0.219726	-1.85043	0.302641
			3.71498	4.55822	-2.974	-0.549141
			-1.41676	0.774092	-4.07032	0.575674
			1.80744	1.43676	-2.62821	0.0996551
			-0.766336	-1.86065	-4.65761	-0.0478657
			37.114	41.6546	-1.28593	-40.4635
			1.47759	-0.262728	-3.39362	-0.736889
			0.857493	0.569127	-3.14901	-0.182458
			0.542777	0.476354	-3.23425	0.702946
			1.5626	0.143305	-2.59547	0.233126
			1.09877	0.664448	-2.18519	0.221795
			28.8546	27.0036	-11.7364	-8.61466
			1.29162	1.24171	-2.32967	-0.170882
			0.862147	-0.580567	-2.09248	0.369755
			9.2489	9.07121	-3.09189	-6.72351
			1.5433	0.788496	-2.02959	-0.136207
			33.9961	26.5422	-12.924	-35.094
			-0.140879	0.385873	-6.90125	0.904884
			32.2562	30.3395	-15.675	2.49431
			1.20891	1.16395	-0.498652	0.430873
			-1.68051	0.671218	-3.76929	-0.0487848
			1.15897	0.746588	-1.63881	0.0954026
			32.3067	45.6518	-8.82341	-3.76816
			1.16235	0.964653	-2.09611	-0.282494
			3.61246	2.61139	-3.1599	-0.896911
			32.5418	36.2035	-13.2224	-5.33574
			1.03334	-1.6423	-3.34193	-0.790769
			2.28635	-0.415847	-3.73867	-0.278842
			10.0439	-2.99729	-5.10722	-13.5347
			0.389662	0.0530786	-2.81929	0.109396
			1.32121	0.0296033	-3.29959	0.520386
			0.625885	-0.331826	-1.771	-0.236687
			29.3693	31.2511	-4.73211	-39.9981
			10.5557	10.7617	-23.1037	5.54449
			1.3579	1.80746	-6.19641	12.547
			0.506673	0.590565	-2.21959	0.360448
			-1.58637	-2.21528	-7.66135	-4.52421
			-0.344044	-3.0496	-9.84163	-45.1343
			8.99941	22.5275	-19.7835	-4.96662
			1.29609	-1.37633	-18.8085	-3.93888
			chr7q	chr7p	chr3p	chr11q
			29.0558	51.4391	-27.5055	-46.5552
			24.7586	28.6647	-8.70274	-6.65924
			3.13275	3.11427	-8.10572	-5.655
			23.1997	5.03568	-8.7426	-26.5916
			0.142449	0.893283	-2.87208	0.790902
			0.803191	0.414358	-1.64083	-0.118818
			0.462549	1.58792	-1.8034	-0.206545
			0.696095	0.765618	-2.29317	-0.154328
			-0.927794	-0.828692	-3.09214	0.209433
			-0.102221	0.108045	-2.0258	0.173438
			-0.139787	0.223481	-2.12238	0.252932
			0.676614	0.794331	-1.69009	-0.191626
			0.239049	-0.52473	-2.15685	0.0264982
			0.882812	0.132645	-1.49248	0.060383
			1.10259	0.760798	-1.6552	-0.0418576
			-0.76006	1.8882	-3.284	5.60798
			0.373975	0.613773	-1.36851	-0.255866
			-0.124353	-0.0311394	-2.69119	0.127924
			-0.0020686	1.09557	-1.2432	0.0615083
			0.609515	0.673446	-2.50853	-0.103772
			0.371415	0.578238	-1.88732	-0.119213
			-1.1806	-3.00547	-2.57189	1.10201
			0.789161	0.782684	-1.88197	0.174119
			0.779191	0.551876	-1.59935	0.299787
			1.1712	1.12179	-2.28216	-0.25259
			2.74905	2.04683	-7.87766	-5.07744
			39.8988	1.48173	-59.1582	-55.7531
			0.540642	1.34495	-3.11366	0.0838668
			-0.398175	-0.0972898	-3.42654	0.405962
			4.26447	4.0641	-1.82792	0.425893
			0.195099	6.15753	-5.16912	1.49169
			0.315298	0.109259	-2.24793	-0.168838
			1.63535	0.631341	-3.99455	-0.587981
			-2.23781	1.41682	-2.93034	1.01905
			0.153539	0.279183	-4.0106	-0.539033
			1.74031	1.50936	-2.53093	0.327589
			1.31767	0.527187	-2.90683	-0.0896665
			2.5479	3.39948	-3.03097	-0.128592
			1.35704	0.694724	-1.98418	0.087918
			2.62632	1.64393	-3.15542	0.0816321
			-1.66328	-1.07172	-3.2698	0.961652
			3.68932	4.08807	-3.96427	-0.194499
			1.07505	1.86758	-3.20934	0.155453
			1.45282	2.52959	-2.43291	0.0883504
			0.510505	0.219726	-1.85043	0.302641
			3.71498	4.55822	-2.974	-0.549141
			-1.41676	0.774092	-4.07032	0.575674
			1.80744	1.43676	-2.62821	0.0996551
			-0.766336	-1.86065	-4.65761	-0.0478657
			37.114	41.6546	-1.28593	-40.4635
			1.47759	-0.262728	-3.39362	-0.736889
			0.857493	0.569127	-3.14901	-0.182458
			0.542777	0.476354	-3.23425	0.702946
			1.5626	0.143305	-2.59547	0.233126
			1.09877	0.664448	-2.18519	0.221795
			28.8546	27.0036	-11.7364	-8.61466
			1.29162	1.24171	-2.32967	-0.170882
			0.862147	-0.580567	-2.09248	0.369755
			9.2489	9.07121	-3.09189	-6.72351
			1.5433	0.788496	-2.02959	-0.136207
			33.9961	26.5422	-12.924	-35.094
			-0.140879	0.385873	-6.90125	0.904884
			32.2562	30.3395	-15.675	2.49431
			1.20891	1.16395	-0.498652	0.430873
			-1.68051	0.671218	-3.76929	-0.0487848
			1.15897	0.746588	-1.63881	0.0954026
			32.3067	45.6518	-8.82341	-3.76816
			1.16235	0.964653	-2.09611	-0.282494
			3.61246	2.61139	-3.1599	-0.896911
			32.5418	36.2035	-13.2224	-5.33574
			1.03334	-1.6423	-3.34193	-0.790769
			2.28635	-0.415847	-3.73867	-0.278842
			10.0439	-2.99729	-5.10722	-13.5347
			0.389662	0.0530786	-2.81929	0.109396
			1.32121	0.0296033	-3.29959	0.520386
			0.625885	-0.331826	-1.771	-0.236687
			29.3693	31.2511	-4.73211	-39.9981
			10.5557	10.7617	-23.1037	5.54449
			1.3579	1.80746	-6.19641	12.547
			0.506673	0.590565	-2.21959	0.360448
			-1.58637	-2.21528	-7.66135	-4.52421
			-0.344044	-3.0496	-9.84163	-45.1343
			8.99941	22.5275	-19.7835	-4.96662
			1.29609	-1.37633	-18.8085	-3.93888
			chr7q	chr7p	chr3p	chr11q
			29.0558	51.4391	-27.5055	-46.5552
			24.7586	28.6647	-8.70274	-6.65924
			3.13275	3.11427	-8.10572	-5.655
			23.1997	5.03568	-8.7426	-26.5916
			0.142449	0.893283	-2.87208	0.790902
			0.803191	0.414358	-1.64083	-0.118818
			0.462549	1.58792	-1.8034	-0.206545
			0.696095	0.765618	-2.29317	-0.154328
			-0.927794	-0.828692	-3.09214	0.209433
			-0.102221	0.108045	-2.0258	0.173438
			-0.139787	0.223481	-2.12238	0.252932
			0.676614	0.794331	-1.69009	-0.191626
			0.239049	-0.52473	-2.15685	0.0264982
			0.882812	0.132645	-1.49248	0.060383
			1.10259	0.760798	-1.6552	-0.0418576
			-0.76006	1.8882	-3.284	5.60798
			0.373975	0.613773	-1.36851	-0.255866
			-0.124353	-0.0311394	-2.69119	0.127924
			-0.0020686	1.09557	-1.2432	0.0615083
			0.609515	0.673446	-2.50853	-0.103772
			0.371415	0.578238	-1.88732	-0.119213
			-1.1806	-3.00547	-2.57189	1.10201
			0.789161	0.782684	-1.88197	0.174119
			0.779191	0.551876	-1.59935	0.299787
			1.1712	1.12179	-2.28216	-0.25259
			2.74905	2.04683	-7.87766	-5.07744
			39.8988	1.48173	-59.1582	-55.7531
			0.540642	1.34495	-3.11366	0.0838668
			-0.398175	-0.0972898	-3.42654	0.405962
			4.26447	4.0641	-1.82792	0.425893
			0.195099	6.15753	-5.16912	1.49169
			0.315298	0.109259	-2.24793	-0.168838
			1.63535	0.631341	-3.99455	-0.587981
			-2.23781	1.41682	-2.93034	1.01905
			0.153539	0.279183	-4.0106	-0.539033
			1.74031	1.50936	-2.53093	0.327589
			1.31767	0.527187	-2.90683	-0.0896665
			2.5479	3.39948	-3.03097	-0.128592
			1.35704	0.694724	-1.98418	0.087918
			2.62632	1.64393	-3.15542	0.0816321
			-1.66328	-1.07172	-3.2698	0.961652
			3.68932	4.08807	-3.96427	-0.194499
			1.07505	1.86758	-3.20934	0.155453
			1.45282	2.52959	-2.43291	0.0883504
			0.510505	0.219726	-1.85043	0.302641
			3.71498	4.55822	-2.974	-0.549141
			-1.41676	0.774092	-4.07032	0.575674
			1.80744	1.43676	-2.62821	0.0996551
			-0.766336	-1.86065	-4.65761	-0.0478657
			37.114	41.6546	-1.28593	-40.4635
			1.47759	-0.262728	-3.39362	-0.736889
			0.857493	0.569127	-3.14901	-0.182458
			0.542777	0.476354	-3.23425	0.702946
			1.5626	0.143305	-2.59547	0.233126
			1.09877	0.664448	-2.18519	0.221795
			28.8546	27.0036	-11.7364	-8.61466
			1.29162	1.24171	-2.32967	-0.170882
			0.862147	-0.580567	-2.09248	0.369755
			9.2489	9.07121	-3.09189	-6.72351
			1.5433	0.788496	-2.02959	-0.136207
			33.9961	26.5422	-12.924	-35.094
			-0.140879	0.385873	-6.90125	0.904884
			32.2562	30.3395	-15.675	2.49431
			1.20891	1.16395	-0.498652	0.430873
			-1.68051	0.671218	-3.76929	-0.0487848
			1.15897	0.746588	-1.63881	0.0954026
			32.3067	45.6518	-8.82341	-3.76816
			1.16235	0.964653	-2.09611	-0.282494
			3.61246	2.61139	-3.1599	-0.896911
			32.5418	36.2035	-13.2224	-5.33574
			1.03334	-1.6423	-3.34193	-0.790769
			2.28635	-0.415847	-3.73867	-0.278842
			10.0439	-2.99729	-5.10722	-13.5347
			0.389662	0.0530786	-2.81929	0.109396
			1.32121	0.0296033	-3.29959	0.520386
			0.625885	-0.331826	-1.771	-0.236687
			29.3693	31.2511	-4.73211	-39.9981
[truncated: 3,407 more rows]
